# Supplementary material for: Netrin 1 directs vascular patterning and maturity in the developing kidney
Source: Development. 2023 Nov 24;150(22):dev201886. doi: 10.1242/dev.201886 (PMC10690109; doi:10.1242/dev.201886)
Supplement: Table S1. RNA-seq data for HET (Foxd1GC/+;Ntn1fl/+) and MUT (Foxd1GC/+;Ntn1fl/fl) kidneys [file develop-150-201886-TableS1.xlsx]

## Sheet: COMPILED
gene_id	gene_short_name	tss_id	locus	HET-1_S1_FPKM	HET-2_S2_FPKM	HET-3_S3_FPKM	HET_FPKM AVERAGE	MUT-1_S4_FPKM	MUT-2_S5_FPKM	MUT-3_S6_FPKM	MUT_FPKM AVERAGE
XLOC_020500	Lrrc8e	TSS22993	chr8:4226826-4237470	0.439213	0.359096	0.500154	0.432821	0.522622	0.439072	0.583018	0.514904
XLOC_023690	Plac1	TSS26520	chrX:53070001-53114405	2.79441	2.7124	2.85642	2.78774	2.02486	1.96717	2.07409	2.02204
XLOC_007594	Phf21b	TSS8487	chr15:84785375-84856129	1.34926	1.10885	1.1356	1.1979	1.10064	0.872677	0.882917	0.952078
XLOC_022025	Mtfmt	TSS24646	chr9:65435781-65453054	7.39774	7.21778	7.6271	7.41421	6.79159	6.56828	6.9858	6.78189
XLOC_000917	A630001G21Rik	TSS1029	chr1:85717082-85736606	0.811809	0.742498	0.68477	0.746359	0.518826	0.434413	0.397685	0.450308
XLOC_016809	Ccdc63	TSS18890,TSS18891	chr5:122108051-122138062	0.0347189	0.0211807	0.0196251	0.0251749	0.0267012	0.0129297	0.0119549	0.0171953
XLOC_012187	Surf6	TSS13685	chr2:26890771-26902813	18.1097	18.5678	19.2555	18.6443	16.284	16.6591	17.4811	16.8081
XLOC_017469	Mkrn2	TSS19614	chr6:115601937-115676635	14.8312	14.1341	15.2857	14.7503	13.9383	13.3092	14.4273	13.8916
XLOC_022675	Bbs4	TSS25352	chr9:59321965-59353508	6.61938	6.65748	7.31948	6.86545	6.13446	6.13854	6.7928	6.35527
XLOC_002200	Mknk2	TSS2469	chr10:80665317-80676293	55.9812	54.2307	51.2032	53.805	62.4703	61.1136	57.5185	60.3675
XLOC_007114	Mchr1	TSS7931	chr15:81235498-81238964	0.779971	0.727871	0.850465	0.786102	0.56588	0.52261	0.626087	0.571526
XLOC_005219	Foxq1	TSS5820	chr13:31558169-31560974	12.2251	13.0825	10.3353	11.881	16.6957	17.9233	15.1762	16.5984
XLOC_002694	Irgm2	TSS3012	chr11:58214976-58222783	0.953748	1.32264	0.776345	1.01758	0.644711	0.985796	0.46117	0.697226
XLOC_020269	Thumpd1	TSS22733	chr7:119715093-119720798	38.5678	38.0023	40.5115	39.0272	35.8047	34.9859	37.5445	36.1117
XLOC_009139	Acat3	TSS10210	chr17:12916328-12940396	0.396952	0.515969	0.385696	0.432872	0.266594	0.396942	0.263078	0.308871
XLOC_017573	Klrb1f	TSS19733	chr6:129045900-129057471	0.055462	0.0993201	0.0953094	0.0833638	0.031113	0.0740078	0.0685314	0.0578841
XLOC_015613	Mib2	TSS17554	chr4:155654469-155669254	8.68191	8.65337	6.56466	7.96665	10.7648	10.5451	8.54081	9.95024
XLOC_019092	Micalcl	TSS21429	chr7:112368307-112413104	0.515511	0.462173	0.45403	0.477238	0.410056	0.360775	0.358831	0.376554
XLOC_002349	Gm38403	TSS2630	chr10:118920380-118927143	0.0244247	0.0341242	0.0509232	0.0364907	0.0120563	0.021721	0.0374001	0.0237258
XLOC_019731	Lrp3	TSS22141	chr7:35186384-35215345	12.548	11.8301	11.0164	11.7982	13.6721	12.934	12.237	12.9477
XLOC_019140	Chp2	TSS21486	chr7:122219495-122222539	0.729032	0.869911	0.648557	0.749167	0.494469	0.651699	0.437869	0.528012
XLOC_010008	Gm6277	TSS11218	chr18:11821087-11945627	0.16031	0.133795	0.0948966	0.129667	0.245436	0.210108	0.180408	0.211984
XLOC_002194	Tcf3	TSS2463	chr10:80409164-80433653	94.4577	88.4607	83.6644	88.8609	105.765	98.7633	93.6583	99.3955
XLOC_001339	Lrp11	TSS1498	chr10:7589799-7625477	1.04896	1.22873	0.931377	1.06969	1.28208	1.43861	1.13552	1.2854
XLOC_004226	Sgsh	TSS4724	chr11:119314786-119355510	2.69393	2.84527	2.85738	2.79886	3.13669	3.31862	3.26309	3.23947
XLOC_020861	Gm10638	TSS23388	chr8:86723937-86747060	1.45492	1.52397	1.00841	1.3291	1.66005	1.74853	1.24991	1.55283
XLOC_019723	Uba2	TSS22133	chr7:34140696-34168529	91.5927	87.4682	98.3158	92.4589	86.8382	81.8927	93.2773	87.3361
XLOC_015435	Gm7534	TSS17343	chr4:134190803-134203004	0.238579	0.209892	0.280037	0.242836	0.13874	0.0965475	0.182291	0.139193
XLOC_023192	Ldoc1	TSS25941	chrX:61709615-61710950	0.851687	0.998281	0.947515	0.932494	0.535285	0.651294	0.571853	0.586144
XLOC_020237	1700012D14Rik	TSS22692	chr7:111117672-111122675	1.01561	0.753218	1.08362	0.950816	0.700062	0.479027	0.759443	0.646177
XLOC_016763	Rnf10	TSS18839	chr5:115241769-115272895	86.0159	82.367	77.5717	81.9849	95.7952	93.0343	89.2516	92.6937
XLOC_001337	Vip	TSS1495	chr10:5639217-5647614	0.792573	0.753369	0.590438	0.712127	0.402927	0.415164	0.257969	0.358687
XLOC_021682	Vstm5	TSS24279	chr9:15239044-15259413	3.51326	3.39674	3.58585	3.49862	2.79104	2.57862	2.89563	2.7551
XLOC_003404	Nacad	TSS3811	chr11:6597822-6606054	0.254329	0.314326	0.193686	0.254114	0.277073	0.334378	0.217686	0.276379
XLOC_022137	Pcolce2	TSS24767	chr9:95637627-95695551	1.00822	1.17685	0.983185	1.05608	0.728901	0.94355	0.71742	0.796624
XLOC_014087	Ptbp2	TSS15812	chr3:119718741-119783388	35.4146	33.0035	40.5139	36.3107	29.2888	27.8373	34.4933	30.5398
XLOC_019586	Zfp575	TSS21980	chr7:24583837-24608926	1.25528	1.07269	1.13187	1.15328	1.64201	1.51972	1.50848	1.55674
XLOC_022496	Stt3a	TSS25160	chr9:36732412-36767578	93.8934	90.0033	105.917	96.6046	87.915	84.6547	99.4485	90.6727
XLOC_015344	Zc3h12a	TSS17235	chr4:125118413-125127881	0.563064	0.520892	0.373684	0.48588	0.655566	0.605685	0.450039	0.57043
XLOC_012192	Slc2a6	TSS13690	chr2:27021364-27027998	0.234249	0.252384	0.255998	0.247544	0.151009	0.160694	0.180383	0.164029
XLOC_008412	Csnka2ip	TSS9392	chr16:64477810-64479134	0.0174304	0.014522	0.015206	0.0157195	0	0	0	0
XLOC_021967	Rpp25	TSS24584	chr9:57504101-57505447	2.59191	2.48746	2.29503	2.45813	2.05654	1.97797	1.85293	1.96248
XLOC_015801	Ccdc96	TSS17767	chr5:36484587-36488171	0.446129	0.423064	0.436132	0.435108	0.352241	0.310072	0.337293	0.333202
XLOC_014371	Gm12530	TSS16135	chr4:57172070-57176554	0.0119295	0.00988422	0.0104284	0.0107474	0	0	0	0
XLOC_020451	Prr33	TSS22937	chr7:142460811-142516009	0.0611777	0.0860689	0.0739032	0.0737166	0.120892	0.136041	0.125002	0.127312
XLOC_019728	Kctd15	TSS22138	chr7:34639015-34652841	34.8744	32.7576	30.3801	32.6707	36.5207	34.7672	32.2706	34.5195
XLOC_014260	Ube2j1	TSS16009	chr4:33031424-33052364	20.6349	20.5727	22.7949	21.3342	18.6617	18.3726	20.998	19.3441
XLOC_015090	Slc46a2	TSS16953	chr4:59905898-59915056	0.0105587	0.00875464	0.00906469	0.00945934	0	0	0	0
XLOC_016663	Fam175a	TSS18733	chr5:100804801-100820935	6.33222	6.49355	7.17192	6.6659	5.61914	5.89694	6.56873	6.02827
XLOC_022075	Bcl2l10	TSS24701	chr9:75347757-75351640	0.0200709	0.0166109	0.0172126	0.0179648	0	0	0	0
XLOC_013006	Bmp7	TSS14599	chr2:172868011-172940321	26.5718	24.3345	24.2015	25.0359	30.2689	28.4578	28.7522	29.1596
XLOC_019110	Iqck	TSS21450	chr7:118842217-118995211	0.61722	0.576748	0.777415	0.657128	0.459406	0.441225	0.609597	0.503409
XLOC_003905	Luc7l3	TSS4376	chr11:94291138-94321911	65.5135	64.4784	78.9595	69.6505	47.8078	44.7644	63.0827	51.885
XLOC_014896	Tnfrsf18	TSS16740	chr4:156026341-156028891	0.194126	0.355982	0.365401	0.30517	0.08951	0.247143	0.277236	0.20463
XLOC_023052	Gm4984	TSS25787	chrX:12651882-12652820	0.0617524	0.0508623	0.0517887	0.0548011	0	0	0	0
XLOC_018610	Zfp420	TSS20896	chr7:29859978-29877302	3.95358	3.39151	3.61858	3.65456	2.97345	2.56329	2.81589	2.78421
XLOC_001615	Palm	TSS1817	chr10:79697304-80369637	46.2473	44.2177	39.4514	43.3055	52.1198	50.4285	46.6909	49.7464
XLOC_021078	Def8	TSS23626,TSS23627	chr8:123442955-123463899	15.6041	16.5037	15.5252	15.8777	16.1176	17.0759	16.1683	16.4539
XLOC_009578	Pspn	TSS10704	chr17:56999456-57000018	0.0638933	0.0523166	0.0531455	0.0564518	0	0	0	0
XLOC_001944	Pex3	TSS2201	chr10:13523841-13563376	13.8568	13.4339	14.8377	14.0428	12.6481	12.2632	13.869	12.9268
XLOC_004078	Fam171a2	TSS4560	chr11:102436980-102447663	33.1038	33.904	32.5966	33.2015	39.3053	39.4664	37.5085	38.7601
XLOC_019278	B4galnt4	TSS21631	chr7:141061273-141072119	12.7133	11.045	11.7842	11.8475	14.5459	13.3031	14.048	13.9657
XLOC_010190	4930549G23Rik	TSS11423	chr18:67774875-67799943	0.0369031	0.0300131	0.0306846	0.0325336	0	0	0	0
XLOC_020905	Drc7	TSS23439	chr8:95055102-95078141	0.00644146	0.0104882	0.00511528	0.00734831	0	0.0048808	0	0.00162693
XLOC_015302	Zfp691	TSS17189,TSS17190	chr4:119169517-119174195	6.97632	6.8862	6.28412	6.71555	5.61624	5.80755	5.09679	5.50686
XLOC_020509	Tnfsf13b	TSS23004	chr8:10006632-10035999	3.27231	3.64071	3.81711	3.57671	2.68107	2.9103	3.20753	2.93297
XLOC_022953	Gorasp1	TSS25680	chr9:119894894-119937558	8.6161	9.74493	7.99843	8.78649	9.43727	10.3951	8.77325	9.53521
XLOC_003326	Gm11762	TSS3719	chr11:119548629-119569046	0.0155071	0.0127327	0.012578	0.0136059	0	0	0	0
XLOC_005079	Dnah11	TSS5672	chr12:117843860-118199043	0.0430168	0.0433403	0.0532063	0.0465211	0.0211694	0.017377	0.0325776	0.023708
XLOC_016896	Col26a1	TSS18984	chr5:136741763-136883107	39.5446	34.8785	35.897	36.7734	46.2921	43.242	44.3637	44.6326
XLOC_016558	Gm5868	TSS18613	chr5:72581638-72587550	0.184441	0.223066	0.131138	0.179548	0.119539	0.142592	0.0496023	0.103911
XLOC_018391	Pla2g4c	TSS20656,TSS20657	chr7:13325666-13360668	1.1946	0.880846	1.05621	1.04389	0.763375	0.419865	0.508902	0.564047
XLOC_015250	Tex38	TSS17135	chr4:115779833-115781034	0.29697	0.390517	0.385722	0.357736	0.189698	0.252248	0.261097	0.234348
XLOC_022732	Fam81a	TSS25417	chr9:70089309-70141557	4.52726	4.56489	4.55891	4.55035	4.95505	5.00873	4.90618	4.95665
XLOC_010998	B230217O12Rik	TSS12327	chr19:57323196-57360899	0.476846	0.519456	0.695528	0.563943	0.411087	0.458482	0.644574	0.504714
XLOC_010652	Gstp2	TSS11938	chr19:4040287-4042221	0.222075	0.181791	0.240027	0.214631	0.152526	0.128182	0.180645	0.153784
XLOC_010506	Hhex	TSS11772	chr19:37434840-37440731	4.33978	4.69167	3.83841	4.28995	5.37722	5.52093	4.67015	5.18943
XLOC_005582	Hist1h2ak	TSS6225	chr13:21753376-21753912	2.07247	1.67777	2.10739	1.95254	1.08543	0.913922	1.15585	1.05173
XLOC_014079	Trmt13	TSS15804	chr3:116562972-116630986	3.318	3.45214	3.83439	3.53484	2.57757	2.62927	2.87105	2.69263
XLOC_013511	Dpyd	TSS15175	chr3:118562177-119432918	1.60175	1.5444	1.99828	1.71481	1.49237	1.42784	1.90893	1.60971
XLOC_017143	Tas2r137	TSS19253	chr6:40491237-40492239	0.022335	0.0375284	0.0204413	0.0267682	0	0.0204793	0	0.00682643
XLOC_002954	Gm11201	TSS3300	chr11:79014800-79146354	0.0108772	0.00896286	0.00917586	0.00967197	0.00375799	0	0	0.00125266
XLOC_008197	Zdhhc8	TSS9161	chr16:18220752-18235136	12.9546	12.314	11.9911	12.4199	15.0287	14.0906	13.581	14.2334
XLOC_022712	Plekho2	TSS25394	chr9:65552576-65580087	5.615	6.05628	5.3696	5.68029	5.8563	6.30818	5.67845	5.94764
XLOC_019734	Tdrd12	TSS22144	chr7:35493609-35537744	0.0810945	0.0868102	0.0804798	0.0827948	0.050162	0.0496332	0.0519477	0.050581
XLOC_022178	Aste1	TSS24811,TSS24812	chr9:105395391-105405756	4.59151	4.64841	5.58734	4.94242	4.19461	4.13058	5.15586	4.49368
XLOC_006483	6230400D17Rik	TSS7212	chr14:20702011-20704425	0.777619	0.811614	1.15451	0.914581	0.295496	0.334814	0.781913	0.470741
XLOC_002261	Gm4925	TSS2535	chr10:88729540-88731101	0.488816	0.456774	0.516786	0.487459	0.244797	0.243248	0.333394	0.273813
XLOC_016239	Zkscan1	TSS18256	chr5:138085083-138107822	14.4292	13.389	15.8074	14.5419	13.6541	12.4495	14.7743	13.626
XLOC_014480	Tctex1d1	TSS16265,TSS16266	chr4:102760134-103011965	0.165525	0.114958	0.142286	0.140923	0.186395	0.134739	0.167995	0.163043
XLOC_012803	Hao1	TSS14365	chr2:134497360-134554352	0.017914	0.0452817	0.0239305	0.0290421	0	0.0236274	0	0.0078758
XLOC_018539	4732471J01Rik	TSS20814,TSS20815	chr7:25376818-25566417	0.291102	0.27345	0.236721	0.267091	0.351898	0.318946	0.293152	0.321332
XLOC_002256	Parpbp	TSS2530	chr10:88091071-88146941	7.17561	6.42094	8.34361	7.31339	6.35408	5.43736	7.24082	6.34409
XLOC_016488	Zbtb49	TSS18529	chr5:38200043-38220428	3.45508	3.33072	3.27367	3.35316	3.27526	3.08924	3.05974	3.14141
XLOC_008344	Tmprss7	TSS9323	chr16:45656316-45693658	0.0739369	0.0614563	0.0771855	0.0708596	0.0476332	0.0314846	0.054876	0.0446646
XLOC_003650	F930015N05Rik	TSS4086	chr11:64433134-64522835	0.249498	0.207028	0.248296	0.234941	0.362454	0.34818	0.356368	0.355667
XLOC_001304	Tatdn3	TSS1458	chr1:191045829-191062932	4.65378	5.2708	5.45435	5.12631	4.00927	4.40465	4.73844	4.38412
XLOC_023055	5730405O15Rik	TSS25790	chrX:13042014-13045295	0.46044	0.385453	0.428026	0.42464	0.268545	0.239831	0.275661	0.261346
XLOC_003063	Samd14	TSS3420	chr11:95009878-95026087	18.891	19.6441	18.2098	18.915	22.3255	22.3365	20.8266	21.8295
XLOC_006933	Gm5468	TSS7725	chr15:25414191-25452418	0.0888356	0.0909771	0.107659	0.0958239	0.108629	0.112373	0.123353	0.114785
XLOC_014652	Phc2	TSS16457,TSS16458,TSS16459	chr4:128654701-128752881	62.8059	61.7428	51.2738	58.6075	73.5956	70.0047	62.4176	68.6726
XLOC_005457	Foxd1	TSS6091	chr13:98354244-98356705	21.6871	20.208	21.4803	21.1251	24.8003	22.479	24.2915	23.8569
XLOC_021651	Casp1	TSS24247	chr9:5298516-5307281	0.578879	0.662484	0.513409	0.584924	0.396412	0.529573	0.353595	0.426527
XLOC_014226	Rbm12b2	TSS15973	chr4:12089369-12096271	7.02271	6.51083	7.56528	7.03294	5.49975	5.40088	6.1797	5.69344
XLOC_008101	Sh3bgr	TSS9057	chr16:96200469-96228933	2.09406	2.21235	2.26498	2.19046	1.2047	1.52388	1.58473	1.43777
XLOC_002765	Pmp22	TSS3086,TSS3087,TSS3088,TSS3089	chr11:62951192-63386069	41.2217	48.2837	44.2446	44.5833	35.0943	43.7807	38.4245	39.0998
XLOC_018350	Zfp667	TSS20613	chr7:6286579-6307883	2.399	2.43653	2.88245	2.57266	2.29377	2.31721	2.73897	2.44998
XLOC_019513	Cblc	TSS21905	chr7:19779717-19796809	2.55961	2.49591	2.12594	2.39382	3.05306	3.16816	2.67809	2.96644
XLOC_020063	Atg16l2	TSS22504	chr7:101289615-101302088	3.45661	3.36376	2.95998	3.26012	3.11589	2.98926	2.49808	2.86774
XLOC_022438	Rab3d	TSS25097	chr9:21907510-21918121	4.01726	4.76175	3.73844	4.17248	4.48914	5.11076	4.11834	4.57275
XLOC_011822	Tmem74b	TSS13274	chr2:151702007-151707310	0.306104	0.313845	0.523157	0.381035	0.372384	0.361759	0.582531	0.438891
XLOC_016636	Sowahb	TSS18703	chr5:93041122-93045022	1.25295	1.40162	1.04185	1.23214	1.78994	1.79354	1.55472	1.71273
XLOC_021232	Rbpms	TSS23795	chr8:33782643-33929863	51.2566	46.6902	43.1588	47.0352	58.2152	53.4863	48.2748	53.3254
XLOC_019494	Vasp	TSS21880	chr7:19256929-19271854	53.5009	53.1247	47.2749	51.3002	61.3126	61.042	57.6046	59.9864
XLOC_009957	Zbtb7c	TSS11154	chr18:75820177-76148564	4.9005	4.83879	4.4073	4.71553	6.27009	5.83725	5.73001	5.94578
XLOC_023794	Cmc4,Mtcp1	TSS26634	chrX:75404845-75416584	15.1857	15.4355	16.726	15.7824	12.7602	12.157	14.1457	13.021
XLOC_011038	A230108P19Rik	TSS12371	chr2:6188464-6321611	0	0	0.00628534	0.00209511	0.00522954	0.00629494	0.0108253	0.00744993
XLOC_021193	Agpat6	TSS23752	chr8:23172945-23208453	39.274	38.759	41.2564	39.7631	35.8897	34.2041	37.7119	35.9352
XLOC_001991	4930519F09Rik	TSS2249	chr10:28921962-28923507	0	0	0.0106478	0.00354927	0.00887639	0.0105091	0.0181518	0.0125124
XLOC_013212	Tiparp	TSS14829	chr3:65527484-65555518	7.26	7.23083	8.84695	7.77926	7.79228	7.83748	9.27781	8.30252
XLOC_019333	Pirb	TSS21698	chr7:3712504-3720382	0.155213	0.235439	0.125749	0.172134	0.131226	0.212302	0.108481	0.15067
XLOC_012859	Sox12	TSS14428	chr2:152393611-152398046	36.1128	34.084	37.0131	35.7366	43.3164	41.4817	42.3517	42.3833
XLOC_011155	Tprn	TSS12500	chr2:25262597-25269886	3.70928	3.67699	3.46055	3.61561	4.13644	4.05185	3.76232	3.98354
XLOC_014145	Metap1	TSS15877	chr3:138458959-138489382	30.2725	28.2472	31.9154	30.145	25.2187	24.1581	28.2904	25.8891
XLOC_005568	Pgbd1	TSS6210,TSS6211	chr13:21421274-21441053	2.35714	2.20532	2.25354	2.272	2.18611	2.01068	2.11606	2.10428
XLOC_013656	Gm9733	TSS15333	chr3:15296550-15332302	0	0	0.0295755	0.0098585	0.024457	0.0289519	0.0500584	0.0344891
XLOC_023836	Las1l	TSS26680	chrX:95935312-95956974	23.5141	21.8306	24.5699	23.3049	21.7623	20.5537	23.2032	21.8397
XLOC_008345	Tagln3	TSS9324	chr16:45711229-45724531	3.20097	3.75241	3.90741	3.62026	2.39358	2.67766	3.10015	2.7238
XLOC_017554	Tnfrsf1a	TSS19711	chr6:125349722-125362483	43.7247	48.2328	36.4082	42.7886	49.6559	54.3722	44.4341	49.4874
XLOC_016830	Vps37b	TSS18913	chr5:124004640-124032260	15.5762	15.4034	13.7784	14.9193	18.6194	17.6271	16.1401	17.4622
XLOC_003122	Erbb2	TSS3483	chr11:98412483-98438988	19.8305	20.1956	17.7674	19.2645	26.3923	25.4146	22.4944	24.7671
XLOC_008141	Tvp23a	TSS9099	chr16:10411937-10447350	6.51067	6.96286	6.40206	6.6252	5.69234	6.24564	5.8258	5.92126
XLOC_000642	Nsl1	TSS722	chr1:191063020-191084558	14.8674	13.6158	15.6541	14.7124	12.0053	10.5419	13.4783	12.0085
XLOC_007896	Morf4l1-ps1	TSS8838	chr16:24392555-24992578	0.59719	0.61563	0.630629	0.614483	0.518875	0.513377	0.555514	0.529255
XLOC_023867	Ftx	TSS26717	chrX:103560909-103623754	4.62261	4.06621	6.3506	5.01314	3.15428	2.39754	4.28857	3.28013
XLOC_013997	Atp1a1	TSS15712	chr3:101576218-101604707	168.489	176.374	136.162	160.342	192.597	199.148	153.252	181.666
XLOC_009257	Wfikkn1	TSS10340	chr17:25877627-25880858	0.385248	0.274509	0.325923	0.32856	0.303659	0.205009	0.227201	0.24529
XLOC_014771	Atp13a2	TSS16594	chr4:140986872-141007701	19.8528	20.1136	16.5924	18.8529	22.758	22.6251	20.1519	21.845
XLOC_016962	Zfp316	TSS19054	chr5:143249694-143270022	4.06709	3.73547	3.79702	3.86653	5.52867	4.93324	4.825	5.09564
XLOC_003152	Ttc25	TSS3516	chr11:100545631-100572566	0.287316	0.289966	0.306674	0.294652	0.248123	0.257992	0.260654	0.25559
XLOC_017357	Alms1-ps2	TSS19488	chr6:85792116-85804057	0.0473411	0.0522923	0.106263	0.0686321	0.0110078	0.0260201	0.069422	0.0354833
XLOC_014648	Dlgap3	TSS16452,TSS16453	chr4:127169203-127237022	0.539026	0.737418	0.648228	0.641557	0.831241	0.96616	0.856594	0.884665
XLOC_012753	Zfp661	TSS14311	chr2:127575532-127584677	3.29522	3.20557	3.06669	3.18916	2.44934	2.31194	2.43959	2.40029
XLOC_010622	Trub1	TSS11905	chr19:57452905-57491005	12.8146	12.316	13.5299	12.8868	11.5193	10.4509	11.8454	11.2719
XLOC_014059	Stxbp3	TSS15780	chr3:108793179-108840502	9.57374	9.6647	10.7079	9.98211	9.99003	10.0936	11.0111	10.3649
XLOC_022386	Ccdc67	TSS25040	chr9:15559863-15641220	0.175903	0.163117	0.175405	0.171475	0.210198	0.198338	0.200285	0.20294
XLOC_021628	Taf5l	TSS24224	chr8:123996312-124021309	17.1328	17.7121	16.6077	17.1509	19.2351	19.4583	18.0669	18.9201
XLOC_013237	4930579G24Rik	TSS14860	chr3:79629078-79632819	12.6506	11.8382	13.5722	12.687	12.8259	12.0345	13.821	12.8938
XLOC_005737	BB123696	TSS6395	chr13:52729369-52757205	0.0156723	0.0196151	0.0137327	0.01634	0	0	0	0
XLOC_013363	C2cd4d	TSS15004	chr3:94362443-94364567	0.034851	0.25348	0.109166	0.132499	0.107876	0.306003	0.183588	0.199156
XLOC_011379	Dync1i2	TSS12766,TSS12767	chr2:71211705-71263302	71.5352	69.0604	77.2062	72.6006	67.048	65.6937	72.339	68.3602
XLOC_000394	Lrrn2	TSS450	chr1:132880354-132940005	2.37498	2.41634	2.05435	2.28189	2.70224	2.70947	2.47081	2.62751
XLOC_004272	B3gntl1	TSS4772	chr11:121451948-121673151	4.17974	4.04922	4.03961	4.08952	3.37273	3.22826	3.46073	3.35391
XLOC_002102	Nrbf2	TSS2366	chr10:67266688-67285281	7.45156	7.19677	7.16233	7.27022	6.45774	6.47571	6.42018	6.45121
XLOC_018139	C1s1	TSS20368	chr6:124530343-124542359	10.1918	11.0654	10.3249	10.5274	10.4223	11.2421	10.488	10.7175
XLOC_004524	Cipc	TSS5055,TSS5056	chr12:86947040-86965366	13.5407	12.0265	13.3917	12.9863	11.5913	10.4422	12.0478	11.3604
XLOC_018009	Podxl2	TSS20213	chr6:88842557-88874044	15.3974	15.5225	13.6033	14.8411	16.9691	17.4845	15.9106	16.7881
XLOC_020010	Tyr	TSS22443	chr7:87427404-87493411	0	0	0	0	0.0127349	0.0102887	0.008763	0.0105955
XLOC_018733	Gm15545	TSS21029	chr7:44986899-44997579	3.15399	3.07643	3.09543	3.10862	2.672	2.44132	2.64508	2.58613
XLOC_007794	Atf7ip2	TSS8718	chr16:10192905-10243051	1.26616	1.16386	1.4911	1.30704	1.13286	0.975122	1.30103	1.13634
XLOC_016044	1700028D13Rik	TSS18036	chr5:112206762-112210002	0	0.0357607	0.0376011	0.0244539	0.030534	0.0727519	0.0628626	0.0553828
XLOC_016569	Lnx1	TSS18625,TSS18626	chr5:74535481-74702903	0.829893	0.94994	0.881732	0.887188	0.751962	0.835352	0.787058	0.791457
XLOC_007512	C1qtnf6	TSS8392	chr15:78523345-78529651	21.6974	23.127	21.5083	22.1109	24.6379	26.9791	24.2081	25.275
XLOC_016965	Rac1	TSS19057	chr5:143505480-143527993	210.579	200.79	197.842	203.07	228.382	215.007	210.047	217.812
XLOC_017730	Rbm28	TSS19900	chr6:29123572-29164724	25.6769	23.0108	27.4483	25.3787	22.5429	18.5923	24.1627	21.766
XLOC_015562	Tardbp	TSS17493	chr4:148602543-148626996	97.214	89.6879	120.235	102.379	80.773	71.6758	96.5917	83.0135
XLOC_019771	Clec11a	TSS22182	chr7:44303765-44306959	1.95854	2.89455	3.01483	2.62264	1.6767	2.5868	2.60997	2.29116
XLOC_003060	Col1a1	TSS3417	chr11:94936269-94951856	153.265	143.406	172.67	156.447	240.368	214.103	231.6	228.69
XLOC_010400	Olfr1443	TSS11661	chr19:12678165-12683845	0.00799178	0.00337901	0.00372407	0.00503162	0.00311716	0	0	0.00103905
XLOC_008190	Dgcr2	TSS9153	chr16:17840355-17891728	52.5501	54.9701	46.8879	51.4694	56.2941	57.9375	51.3154	55.1823
XLOC_022123	Rasgrf1	TSS24753	chr9:89909774-90026979	0.0308877	0.0396686	0.0825599	0.0510387	0.0645615	0.0691214	0.125728	0.0864703
XLOC_017580	Gabarapl1	TSS19740	chr6:129532183-129542331	43.1508	48.7478	42.4835	44.794	40.7301	47.0426	39.9823	42.585
XLOC_002035	Armc2	TSS2297	chr10:41914989-42018382	0.187179	0.22182	0.221005	0.210001	0.150846	0.169482	0.181504	0.167277
XLOC_005880	Sdha	TSS6550	chr13:74322254-74350240	120.882	118.017	125.29	121.396	111.125	110.565	114.1	111.93
XLOC_000194	Catip	TSS226	chr1:74362107-74369321	0.319591	0.313184	0.278275	0.303683	0.262126	0.253322	0.196697	0.237382
XLOC_003028	1110028F11Rik	TSS3380	chr11:87663086-87735539	0.0334212	0.033515	0.0232729	0.0300697	0.0289624	0.0287868	0.0200917	0.025947
XLOC_007738	Krt78	TSS8652	chr15:101946003-101954287	0.0177967	0.0219416	0.014206	0.0179814	0.00877993	0.0101937	0.00617934	0.00838432
XLOC_001160	BC055324	TSS1303	chr1:163929099-163994781	18.7255	15.9018	22.5207	19.0493	15.9725	14.0823	20.1273	16.7274
XLOC_009236	Hn1l	TSS10314	chr17:24942469-24960623	95.0376	90.3043	100.868	95.4033	90.3066	86.482	95.1111	90.6332
XLOC_022709	Hacd3	TSS25391	chr9:64986982-65021717	36.5395	37.5582	40.8261	38.3079	34.2843	34.2475	38.2967	35.6095
XLOC_004233	Slc38a10	TSS4732	chr11:120103950-120151351	34.5751	37.7838	31.2854	34.5481	40.1134	44.5874	35.8077	40.1695
XLOC_006544	Sncg	TSS7280	chr14:34370273-34374669	3.26929	4.15715	3.94807	3.7915	2.40498	3.17699	3.30251	2.96149
XLOC_016004	Cdc7	TSS17991,TSS17992	chr5:106964321-106984439	22.1266	18.676	23.9219	21.5748	18.2349	13.0898	19.842	17.0556
XLOC_019502	Ppp1r37	TSS21889	chr7:19530966-19562398	23.2322	21.3813	19.8669	21.4935	25.6386	25.0211	22.8342	24.498
XLOC_015710	Nub1	TSS17663	chr5:24685814-24710378	24.4613	24.3066	23.5133	24.0937	25.0687	24.7431	23.9418	24.5845
XLOC_005454	Lincenc1	TSS6087,TSS6088	chr13:97434969-97497664	0.0651313	0.0500406	0.091211	0.0687943	0.0533957	0.039005	0.0834412	0.058614
XLOC_010666	Syt12	TSS11953	chr19:4425456-4477143	1.09987	1.14834	1.21545	1.15455	0.989921	1.01686	1.12937	1.04538
XLOC_015331	Bmp8a	TSS17222	chr4:123312649-123343252	0.0304703	0.0496039	0.0166909	0.032255	0.0876074	0.0876207	0.0713067	0.0821783
XLOC_016233	Tsc22d4	TSS18249	chr5:137745968-137768453	32.9646	31.811	29.0126	31.2627	41.286	37.3686	35.4185	38.0244
XLOC_021277	Primpol	TSS23847	chr8:46552068-46617200	6.14054	5.77966	6.38456	6.10159	5.4612	4.77876	5.63749	5.29248
XLOC_012967	Cdh22	TSS14546	chr2:165111506-165234737	0.782147	0.857632	0.857853	0.832544	1.24635	1.17679	1.19774	1.20696
XLOC_008475	Paxbp1	TSS9460	chr16:90936096-91044379	23.7276	21.8246	26.2756	23.9426	18.5208	13.9005	19.9018	17.441
XLOC_022221	Nicn1	TSS24859	chr9:108290456-108296496	16.1262	16.9313	16.3126	16.4567	15.5391	16.3944	15.5218	15.8184
XLOC_003564	Cdc42se2	TSS3990	chr11:54717414-54787703	44.782	42.0954	47.5061	44.7945	43.0918	40.5685	45.2367	42.9657
XLOC_019123	Abca16	TSS21466,TSS21467	chr7:120409646-120544813	0.0076585	0.00322271	0.00347931	0.00478684	0.00291422	0	0	0.000971407
XLOC_002974	Ccl12	TSS3320	chr11:82101844-82103399	0.694902	1.26422	0.74703	0.902051	0.645966	1.19041	0.675056	0.837144
XLOC_022704	Zwilch	TSS25384	chr9:64117146-64172931	17.3443	16.9103	20.0302	18.0949	14.8563	13.0871	16.4977	14.8137
XLOC_008633	Zscan10	TSS9648	chr17:23600825-23611019	0.0513061	0.0670279	0.0316844	0.0500061	0.0224512	0.0242227	0	0.015558
XLOC_018115	Ccdc77	TSS20340,TSS20341	chr6:120324321-120444574	9.55406	8.88105	9.6806	9.3719	8.11148	7.85025	8.68301	8.21491
XLOC_020731	Tm6sf2	TSS23247	chr8:70072923-70080066	0.795033	0.652751	0.553261	0.667015	0.495559	0.371109	0.357687	0.408118
XLOC_015294	Olfr1342	TSS17181	chr4:118689502-118690450	0.095324	0.0789273	0.128143	0.100798	0.0518761	0.0417524	0.0717475	0.0551253
XLOC_007366	Sybu	TSS8217,TSS8218,TSS8219,TSS8220	chr15:44671855-44805829	0.233675	0.21539	0.180776	0.209947	0.132361	0.1455	0.108272	0.128711
XLOC_009791	Hars2	TSS10941	chr18:36783208-36792560	16.0111	16.1746	16.1714	16.119	14.8891	14.4606	14.8287	14.7261
XLOC_019161	Gdpd3	TSS21507	chr7:126766413-126775645	0.84545	0.770567	0.642833	0.75295	0.63051	0.537716	0.491961	0.553396
XLOC_002485	AA413626	TSS2776	chr11:4895342-4928865	0.434545	0.483896	0.574281	0.497574	0.158015	0.252328	0.218634	0.209659
XLOC_007971	Tmem39a	TSS8921,TSS8922	chr16:38558697-38592162	26.2895	25.5623	27.6703	26.5074	24.0916	22.325	25.3501	23.9222
XLOC_004602	Evl	TSS5145,TSS5146,TSS5147	chr12:108371152-108702306	58.1933	51.0006	50.318	53.1706	65.9807	61.4353	62.5494	63.3218
XLOC_008883	H2-M3	TSS9926	chr17:37270233-37274485	0.545682	0.513427	0.586173	0.548427	0.488085	0.452018	0.546603	0.495569
XLOC_018907	Dlg2	TSS21224,TSS21225,TSS21226	chr7:91090785-92449246	0.319711	0.310219	0.365762	0.331897	0.291992	0.283065	0.326314	0.300457
XLOC_000404	Chil1	TSS461	chr1:134182403-134190031	0.242882	0.266581	0.349375	0.286279	0.127263	0.0846643	0.198738	0.136888
XLOC_006291	4931440J10Rik	TSS7003	chr14:62663666-62830126	0.0440072	0.0731331	0.0564019	0.0578474	0	0.0368126	0	0.0122709
XLOC_009079	Camkmt	TSS10149	chr17:85090699-85458580	6.18673	7.16227	6.29469	6.5479	5.58471	6.3398	5.74941	5.89131
XLOC_013973	Gpr89	TSS15685	chr3:96871065-96905298	15.0285	15.4202	17.6613	16.0367	14.0082	14.3048	16.1271	14.8134
XLOC_022649	Lingo1	TSS25320	chr9:56618474-56685253	4.81292	4.71329	4.42511	4.65044	5.99743	5.54724	5.23026	5.59164
XLOC_008722	Zfp523	TSS9745	chr17:28127350-28301469	22.6412	23.2094	20.3121	22.0542	26.1216	26.2095	22.5049	24.9453
XLOC_011435	Slc43a3	TSS12830	chr2:84936645-84958509	32.2797	34.3188	36.8854	34.4946	27.3728	26.7061	31.0942	28.391
XLOC_012061	BC051628	TSS13542	chr2:181220015-181222851	0.0903177	0.122151	0.110766	0.107745	0.0599674	0.0824558	0.0625539	0.0683257
XLOC_020834	Cacna1a	TSS23358	chr8:84415363-84640249	0.863165	0.797187	0.85252	0.837624	1.05239	0.933407	0.977941	0.987913
XLOC_008809	Pbx2	TSS9840	chr17:34592470-34597341	48.733	47.8815	46.9449	47.8531	53.3223	50.7603	50.7356	51.6061
XLOC_009559	Sema6b	TSS10682,TSS10683	chr17:56123084-56140343	1.91236	1.91149	1.93808	1.92064	2.24403	2.26478	2.16136	2.22339
XLOC_018747	Kcna7	TSS21045	chr7:45405959-45411382	0.0229954	0.0191803	0.0148075	0.0189944	0.0121066	0.00957564	0	0.00722741
XLOC_017057	Cav1	TSS19156,TSS19157	chr6:17306334-17341328	39.9986	43.8491	45.1228	42.9902	34.6274	36.6785	36.5049	35.9369
XLOC_019700	Usf2	TSS22107	chr7:30945247-30956803	25.5732	24.9611	22.7302	24.4215	28.4083	26.7357	25.3007	26.8149
XLOC_002572	Fam196b	TSS2877	chr11:34226820-34783905	0.559865	0.536649	0.731529	0.609348	0.650202	0.622243	0.788701	0.687049
XLOC_023913	Btk	TSS26764	chrX:134542340-134583140	0.474628	0.665717	0.485689	0.542011	0.305197	0.492486	0.374882	0.390855
XLOC_016874	Wbscr25	TSS18960	chr5:134986213-135001350	0.0706709	0.0572307	0.0359326	0.0546114	0.0175906	0	0	0.00586353
XLOC_011524	Kbtbd4	TSS12920	chr2:90904785-90910560	19.3395	17.9059	19.0004	18.7486	15.949	15.467	16.7798	16.0653
XLOC_020137	Trim30a	TSS22585	chr7:104409025-104465193	0.932631	0.918212	0.782627	0.877823	0.824777	0.834031	0.714871	0.791226
XLOC_015554	Agtrap	TSS17481	chr4:148077060-148088064	7.41086	8.70836	7.84949	7.98957	8.73288	10.1625	8.75504	9.21681
XLOC_006996	Has2os	TSS7798	chr15:56665626-56694546	0.901122	0.880668	0.670707	0.817499	0.710231	0.610156	0.4926	0.604329
XLOC_018544	Tgfb1	TSS20820	chr7:25687001-25704996	13.245	12.982	13.0987	13.1086	17.332	15.8498	15.7992	16.327
XLOC_009468	Crisp1	TSS10573	chr17:40293757-40319207	0.0641596	0.0543539	0.0474221	0.0553119	0.129144	0.120192	0.143697	0.131011
XLOC_006946	Fam173b	TSS7742	chr15:31602115-31617535	9.86886	9.37922	9.30118	9.51642	7.35264	7.3866	7.73753	7.49226
XLOC_001852	Rdh9	TSS2099	chr10:127776404-127792697	0.118953	0.127369	0.139934	0.128752	0.163622	0.154834	0.178497	0.165651
XLOC_006004	Gm10732	TSS6683	chr13:118603409-118658743	0.349129	0.371567	0.393565	0.37142	0.267754	0.278074	0.336083	0.29397
XLOC_020737	Homer3	TSS23255	chr8:70282998-70302452	37.3522	35.5633	34.8276	35.9144	40.261	38.1087	38.8158	39.0618
XLOC_000292	Traf3ip1	TSS342	chr1:91494667-91529307	6.97838	6.4408	6.48527	6.63482	6.49094	5.78162	5.68786	5.98681
XLOC_003220	Ace	TSS3591,TSS3592	chr11:105965606-105989964	5.38566	6.66907	3.06092	5.03855	7.53553	9.09135	4.54229	7.05639
XLOC_001612	Hcn2	TSS1814	chr10:79697304-80369637	0.682061	0.687332	0.529064	0.632819	0.896757	0.965538	0.701028	0.854441
XLOC_013392	Aph1a	TSS15038	chr3:95893920-95904639	21.9789	24.1434	20.3817	22.168	25.7006	29.6125	24.0146	26.4426
XLOC_008151	Zc3h7a	TSS9110	chr16:11136593-11176393	19.3078	17.8697	21.1183	19.4319	15.6577	12.2963	17.2678	15.0739
XLOC_002230	Gna11	TSS2502	chr10:81528731-81545046	34.737	33.1021	30.9801	32.9397	39.0815	37.5274	33.7439	36.7843
XLOC_021252	Mtmr7	TSS23819	chr8:40492537-40634792	3.23661	2.69481	3.47174	3.13439	2.62153	2.32173	2.91971	2.62099
XLOC_001846	1700012D01Rik	TSS2092	chr10:127667122-127668851	0.83939	0.980336	0.77035	0.863359	0.961623	1.16884	0.901143	1.01054
XLOC_002047	Fam162b	TSS2309	chr10:51585449-51590460	1.35991	1.36734	1.53595	1.42107	0.892422	0.96425	0.893659	0.916777
XLOC_003912	Acsf2	TSS4383	chr11:94557101-94601786	15.6135	13.6257	15.9909	15.0767	20.0697	16.3116	19.8364	18.7392
XLOC_002972	Ccl7	TSS3318	chr11:82045711-82047523	0.357424	0.667284	0.264296	0.429668	0.297378	0.591096	0.165956	0.351477
XLOC_013044	Gata5	TSS14637	chr2:180325087-180340732	2.50605	2.66752	2.17909	2.45089	2.28992	2.51507	1.92579	2.24359
XLOC_010001	Usp14	TSS11211	chr18:9958179-10030149	34.9463	33.1429	39.7291	35.9394	32.1566	30.5377	38.0285	33.5743
XLOC_002613	Mgat1	TSS2924,TSS2925,TSS2926	chr11:49244190-49263024	32.3451	35.7524	27.0843	31.7273	33.9522	38.4089	29.4973	33.9528
XLOC_001045	Lax1	TSS1174	chr1:133679028-133690108	0.425887	0.432779	0.481724	0.446797	0.329237	0.283525	0.323067	0.311943
XLOC_007298	Skp2	TSS8141,TSS8142	chr15:9111981-9197450	45.6623	39.3164	48.5319	44.5035	38.3865	34.8695	42.9923	38.7494
XLOC_013204	Mbnl1	TSS14817,TSS14818	chr3:60472829-60629748	19.9544	18.0371	21.3255	19.7723	16.7857	15.1682	16.817	16.257
XLOC_003354	Fn3krp	TSS3752	chr11:121421372-121430768	7.41536	7.73831	7.92288	7.69218	6.57613	7.10312	7.40999	7.02975
XLOC_003937	Nfe2l1	TSS4410,TSS4411,TSS4412,TSS4413	chr11:96817413-96829968	48.1873	47.9912	42.3491	46.1759	56.0389	53.2802	47.4978	52.2723
XLOC_004170	Fads6	TSS4661	chr11:115283365-115297546	0.211486	0.379279	0.339634	0.310133	0.470886	0.591685	0.494556	0.519042
XLOC_001535	Rhobtb1	TSS1723,TSS1724,TSS1725	chr10:69208551-69291784	7.69803	8.13855	7.45213	7.7629	8.28693	8.74505	7.82347	8.28515
XLOC_013239	Pdgfc	TSS14862	chr3:81036415-81214031	23.1995	21.3015	22.8215	22.4408	25.4444	24.9443	25.495	25.2946
XLOC_019643	Pak4	TSS22044	chr7:28558818-28598184	25.8953	24.5407	21.3972	23.9444	32.8896	28.8777	28.4319	30.0664
XLOC_003026	Hsf5	TSS3378	chr11:87617163-87659542	0.0800659	0.054401	0.101886	0.0787843	0.0402351	0.0307816	0.0682337	0.0464168
XLOC_016575	Nmu	TSS18634	chr5:76183879-76469519	0.080731	0.0669082	0.0456903	0.0644432	0.0378591	0	0	0.0126197
XLOC_008067	Gm10789	TSS9022	chr16:90142236-90146827	0.189241	0.17798	0.213405	0.193542	0.0489297	0.0840644	0.122106	0.0850334
XLOC_013740	Sertm1	TSS15424	chr3:54897068-54915887	0.158842	0.191178	0.111284	0.153768	0.114486	0.12057	0.0381233	0.0910598
XLOC_006490	Zfp503	TSS7220	chr14:21983961-21989601	59.2344	50.7604	48.1653	52.72	71.7745	59.3734	56.1318	62.4266
XLOC_008350	Gm4737	TSS9329	chr16:46152990-46155077	0.843765	0.846692	0.906047	0.865501	0.696182	0.606004	0.666261	0.656149
XLOC_009718	4933424G05Rik	TSS10859	chr18:14968684-15151446	0.0513288	0.0170794	0.0723724	0.0469269	0.022499	0	0.0462257	0.0229082
XLOC_018420	Psg16	TSS20689	chr7:17074039-17098971	0.0287588	0.0239064	0.03143	0.0280317	0	0.00621391	0.0108052	0.00567304
XLOC_019821	Sphk2	TSS22237,TSS22238	chr7:45705246-45718002	10.4719	10.3765	9.99801	10.2821	11.585	12.0791	11.1226	11.5956
XLOC_002965	Zfp207	TSS3311	chr11:80383278-80405873	146.259	135.933	163.096	148.429	133.939	123.905	144.574	134.139
XLOC_022876	Gnai2	TSS25585	chr9:107614137-107635342	154.599	147.074	152.362	151.345	188.74	182.739	173.775	181.751
XLOC_017519	Clec4a1	TSS19669	chr6:122921847-122934619	1.64795	2.13272	1.68072	1.82046	1.43654	1.99029	1.54542	1.65742
XLOC_012715	Catsper2	TSS14269	chr2:121394354-121413792	0.577888	0.42688	0.604771	0.536513	0.363367	0.30092	0.429003	0.36443
XLOC_004453	Rhoj	TSS4971	chr12:75308312-75401455	24.1042	26.2807	25.2145	25.1998	22.3336	24.7045	22.6814	23.2398
XLOC_018537	Tmem145	TSS20812	chr7:25306107-25316195	0.269175	0.128654	0.19489	0.197573	0.389194	0.213284	0.269134	0.290537
XLOC_007148	Prr5	TSS7968	chr15:84680997-84703673	20.0695	22.3325	18.0389	20.147	22.3115	24.3621	21.28	22.6512
XLOC_019355	Il11	TSS21724,TSS21725	chr7:4772377-4782857	0.0319267	0.0442677	0.100205	0.0587998	0.0899161	0.0803129	0.14063	0.10362
XLOC_015314	Ctps	TSS17204	chr4:120539867-120570276	41.8497	37.6259	43.4634	40.9797	35.9228	32.6216	40.0045	36.183
XLOC_012874	2500004C02Rik	TSS14445	chr2:153341156-153345810	10.4091	8.68442	10.4905	9.86134	8.06117	7.11042	8.99297	8.05485
XLOC_002343	Slc35e3	TSS2624	chr10:117733677-117746358	8.28353	7.90835	7.7998	7.99723	8.52608	8.14747	8.16846	8.28067
XLOC_005136	Hist1h2bm	TSS5731	chr13:21722043-21722526	2.76043	3.19449	3.04277	2.99923	1.39754	1.69092	2.16073	1.74973
XLOC_007892	St6gal1	TSS8830,TSS8831,TSS8832	chr16:23224739-23360350	16.1771	16.3902	16.2689	16.2787	17.9352	17.7706	17.301	17.6689
XLOC_010777	Tmem132a	TSS12079	chr19:10842543-10869779	49.2526	44.1634	40.5286	44.6482	58.4416	49.6218	47.4508	51.8381
XLOC_009112	Tmem181b-ps	TSS10182	chr17:6439001-6450994	4.24259	2.40291	3.5959	3.4138	3.06754	1.71758	2.64326	2.47613
XLOC_021956	Pstpip1	TSS24572	chr9:56089975-56128890	0.554738	0.519394	0.456809	0.510314	0.3949	0.426468	0.318512	0.37996
XLOC_018854	Zfp710	TSS21168,TSS21169	chr7:80024813-80092751	10.1813	9.17351	9.06418	9.473	12.4714	10.5078	11.0993	11.3595
XLOC_010310	Ehd1	TSS11560	chr19:6276895-6300096	30.0014	30.6729	26.1511	28.9418	32.1966	33.8378	29.9345	31.9896
XLOC_002722	4933439C10Rik	TSS3040	chr11:59485520-59511067	6.48176	5.96815	5.49094	5.98028	4.8465	3.59696	4.0223	4.15525
XLOC_022056	Mns1	TSS24678	chr9:72438528-72491959	13.824	12.7682	14.728	13.7734	11.2332	10.7827	13.2062	11.7407
XLOC_005356	Habp4	TSS5984	chr13:64161865-64186537	11.7366	12.751	10.3878	11.6251	14.5656	14.8695	12.0606	13.8319
XLOC_001785	Gm5176	TSS2020	chr10:111500787-111501345	1.06537	1.34685	1.69895	1.37039	0.600393	0.55614	1.09865	0.751728
XLOC_005819	Gm16907	TSS6486	chr13:62964892-63431745	0.535186	0.47026	0.482612	0.496019	0.458661	0.352554	0.406401	0.405872
XLOC_022154	Cep70	TSS24786	chr9:99243467-99300403	5.1874	5.47363	6.38078	5.6806	4.80458	4.98634	6.09732	5.29608
XLOC_020487	1700019B03Rik	TSS22980	chr8:3470861-3487178	0.0390024	0.042467	0.0758244	0.0524313	0.0264223	0.0209402	0.0558045	0.034389
XLOC_020713	Naf1	TSS23229	chr8:66860216-66890564	11.492	9.45324	9.47525	10.1402	12.8017	11.3307	10.6182	11.5835
XLOC_002638	Mgat4b	TSS2951	chr11:50225334-50235103	40.2488	37.5001	31.8128	36.5206	46.969	49.1694	41.1781	45.7722
XLOC_015841	Tbc1d19	TSS17812	chr5:53809626-53904380	15.1317	14.4261	16.7552	15.4377	13.3528	12.8748	15.7336	13.9871
XLOC_000196	Ctdsp1	TSS228	chr1:74391608-74397285	72.4941	74.0434	65.0008	70.5128	79.0872	83.8344	76.5269	79.8162
XLOC_014493	Fam151a	TSS16281	chr4:106733914-106799831	2.07423	1.98884	2.12143	2.0615	1.62382	1.46965	1.82457	1.63935
XLOC_021053	Zfpm1	TSS23601	chr8:122282140-122337247	9.99803	9.30504	9.09347	9.46551	12.9711	11.0371	11.9157	11.9746
XLOC_022633	Tnfaip8l3	TSS25304	chr9:54025605-54068411	0.499906	0.568193	0.571451	0.546517	0.405751	0.514445	0.491102	0.470433
XLOC_003280	Llgl2	TSS3661	chr11:115824057-115855780	17.1288	16.7637	11.9815	15.2913	19.7264	18.2661	14.3966	17.463
XLOC_021631	2310022B05Rik	TSS24227	chr8:124635755-124663369	40.7638	42.1395	37.6131	40.1721	53.5462	49.9556	46.3291	49.9436
XLOC_012768	4932416H05Rik	TSS14327	chr2:129798368-129832285	2.25697	2.37113	2.49456	2.37422	2.62391	2.64417	2.70862	2.6589
XLOC_020009	Folh1	TSS22442	chr7:86718975-86775864	0.0526854	0.0541464	0.0748327	0.0605548	0.0220461	0.0351406	0.0543584	0.0371817
XLOC_015956	Shroom3	TSS17935,TSS17936,TSS17937	chr5:92683434-92965759	10.9742	9.54799	10.7205	10.4142	16.2319	12.9171	14.1065	14.4185
XLOC_005445	Zbed3	TSS6075,TSS6076,TSS6077	chr13:95323604-95337842	34.9461	34.7811	32.7649	34.164	42.8101	40.2028	37.5302	40.181
XLOC_004365	Meox2	TSS4876	chr12:37108545-37179528	11.7225	11.2622	13.1229	12.0359	10.9951	10.3596	12.6083	11.321
XLOC_013298	Pygo2	TSS14930,TSS14931,TSS14932	chr3:89430213-89435130	37.7832	35.4437	31.5462	34.9244	40.2736	38.9404	35.9132	38.3757
XLOC_020359	Fgfr2	TSS22830	chr7:130162450-130266808	36.143	36.6794	33.4853	35.4359	39.8782	39.8238	35.606	38.436
XLOC_011459	Olfr1033	TSS12855	chr2:86020639-86044808	0.890206	0.820301	0.904905	0.871804	0.699882	0.634518	0.610644	0.648348
XLOC_001843	Stac3	TSS2089	chr10:127501716-127508815	0.496976	0.4453	0.846214	0.596163	0.328517	0.238987	0.558686	0.375397
XLOC_010708	Cdc42ep2	TSS11999	chr19:5917555-5924816	20.7599	22.8114	19.8414	21.1376	16.9681	18.0352	17.1403	17.3812
XLOC_015312	Guca2b	TSS17202	chr4:119656602-119658945	1.02422	1.4207	0.883604	1.10951	0.85172	1.1981	0.584059	0.87796
XLOC_011848	Hck	TSS13301	chr2:153108467-153151441	2.66672	3.0628	3.09375	2.94109	2.39404	2.68301	2.87203	2.64969
XLOC_015985	Agpat9	TSS17968	chr5:100846228-100899102	0.624328	0.636031	0.500354	0.586904	0.573995	0.561112	0.454844	0.529984
XLOC_017191	Cul1	TSS19302	chr6:47454323-47526139	61.2719	58.0303	68.4159	62.5727	58.5354	55.7993	66.8771	60.4039
XLOC_001917	Zbtb2	TSS2169	chr10:4367073-4388108	10.2575	9.58783	9.85939	9.90157	9.62984	8.48616	9.02371	9.04657
XLOC_005349	Gm5084	TSS5972	chr13:60205470-60216018	0.0237462	0.0197422	0.0325458	0.0253447	0.0168231	0.0119928	0.0210733	0.0166297
XLOC_019581	Zfp61	TSS21975	chr7:24291045-24299549	11.0917	11.015	11.0231	11.0433	8.51266	8.05095	9.36598	8.6432
XLOC_020654	Micu3	TSS23161	chr8:40308050-40386304	4.27628	3.89333	4.1712	4.1136	3.9788	3.43425	3.88633	3.76646
XLOC_007874	Fam131a	TSS8811	chr16:20695056-20716636	2.42337	2.90966	2.48703	2.60669	2.80238	3.3774	2.74822	2.976
XLOC_011204	Ddx31	TSS12559	chr2:28840405-28905575	6.86664	6.11147	6.29441	6.42417	6.29671	5.13336	5.60233	5.67747
XLOC_005934	Utp15	TSS6610	chr13:98246844-98262992	17.3226	15.544	19.0139	17.2935	14.2164	12.7144	17.2681	14.733
XLOC_018326	Ncr1	TSS20586	chr7:4337723-4345164	0	0	0	0	0.0171911	0.010267	0.0180228	0.0151603
XLOC_017564	Tspan11	TSS19722	chr6:127887621-127953031	2.17212	2.53721	2.51713	2.40882	2.41867	2.7097	2.82595	2.65144
XLOC_020413	Syce1	TSS22894	chr7:140777228-140787854	0.0842897	0.0494967	0.10001	0.0779321	0.0663046	0.0192758	0.0684174	0.0513326
XLOC_003790	Ankrd13b	TSS4249	chr11:77470486-77489678	11.0963	10.2189	9.78554	10.3669	13.2309	11.416	11.4455	12.0308
XLOC_001218	Atp1a4	TSS1363	chr1:172223507-172258424	0.0212794	0.0132063	0.0271517	0.0205458	0.0148714	0.00881903	0.0233577	0.0156827
XLOC_000006	Fam150a	TSS7	chr1:6359330-6394731	0.0252246	0.0429277	0	0.0227174	0.116793	0.0938722	0.0793793	0.0966815
XLOC_007462	Fam83h	TSS8323,TSS8324	chr15:76001091-76014336	3.01194	3.04886	2.67255	2.91112	3.87056	3.6496	3.17369	3.56462
XLOC_002082	Tspan15	TSS2344	chr10:62185395-62231218	13.3137	13.4664	11.5303	12.7701	14.5214	14.7011	13.466	14.2295
XLOC_019674	Lrfn3	TSS22076	chr7:30355513-30362772	7.49203	6.40134	6.66775	6.85371	10.5031	8.59845	8.38526	9.16227
XLOC_007436	Slurp1	TSS8293	chr15:74726643-74728026	0.232395	0.0949568	0.245306	0.190886	0.118966	0	0.0824642	0.0671434
XLOC_009577	Acer1	TSS10703	chr17:56953489-56982126	0.00766796	0.0127523	0.0136401	0.0113535	0	0	0	0
XLOC_004747	Vsnl1	TSS5303	chr12:11325244-11436649	0.534461	0.597849	0.650088	0.594133	0.378388	0.327642	0.459305	0.388445
XLOC_011716	Slc20a1	TSS13158	chr2:129198772-129211612	24.217	24.6056	31.0466	26.6231	19.5239	16.1469	24.3318	20.0009
XLOC_000342	Serpinb10	TSS397	chr1:107529002-107549271	0.0146499	0.0130593	0.0177161	0.0151418	0.0235364	0.0228787	0.0231808	0.0231986
XLOC_011619	D330050G23Rik	TSS13043	chr2:116900151-116912791	0.154203	0.16832	0.206975	0.176499	0.198074	0.19819	0.26111	0.219125
XLOC_005213	A330102I10Rik	TSS5813,TSS5814	chr13:29014413-29040336	0.0836202	0.108971	0.325007	0.172533	0.020336	0.0630634	0.242582	0.10866
XLOC_015381	Iqcc	TSS17282	chr4:129615616-129619093	7.73682	7.34812	7.6064	7.56378	6.485	6.12218	6.89453	6.50057
XLOC_017684	Slc25a13	TSS19853	chr6:6041217-6217173	20.2545	20.3604	21.7271	20.7807	19.1014	18.9576	20.9563	19.6718
XLOC_012291	Nr6a1	TSS13801,TSS13802	chr2:38723373-38926461	1.01332	0.96483	0.970765	0.982972	0.874631	0.814559	0.740583	0.809924
XLOC_004885	Tmem30b	TSS5455	chr12:73543113-73546395	4.1342	4.04427	3.40062	3.8597	4.87899	5.3992	4.48606	4.92142
XLOC_002039	Sobp	TSS2301	chr10:43002499-43174530	2.65582	2.00957	2.82052	2.4953	3.06988	2.61585	3.57429	3.08667
XLOC_015420	Wdtc1	TSS17327	chr4:133292465-133339315	11.7483	11.516	11.7341	11.6661	14.7009	13.6918	13.3908	13.9278
XLOC_016133	A930024E05Rik	TSS18136	chr5:122989353-122998341	2.66212	2.47145	2.87468	2.66942	2.19347	2.08329	2.61812	2.29829
XLOC_018532	D930028M14Rik	TSS20805,TSS20806	chr7:25152456-25156630	0.0240756	0.0394381	0.0201077	0.0278738	0.0489766	0.0582129	0.033956	0.0470485
XLOC_008928	Enpp5	TSS9975	chr17:44078845-44086561	8.46213	9.33128	9.59083	9.12808	8.57633	9.50368	9.79975	9.29325
XLOC_005487	Gm38397	TSS6124	chr13:110882410-110908280	0.0153624	0.0258812	0.021	0.0207479	0	0.0141063	0	0.0047021
XLOC_023442	Htr2c	TSS26233	chrX:146962512-147197277	0.00825562	0	0	0.00275187	0.0126176	0.00380969	0.00649506	0.00764078
XLOC_012017	Gm14436,Gm8923	TSS13493	chr2:175470024-175483322	0.166348	0.220817	0.27536	0.220842	0.232407	0.319932	0.333796	0.295378
XLOC_007649	E330033B04Rik	TSS8548	chr15:96268563-96275275	0.81658	0.729158	1.09379	0.879843	0.51979	0.316881	0.555762	0.464144
XLOC_021660	Mmp10	TSS24256	chr9:7502341-7510242	0.0490617	0.0407626	0.0339989	0.0412744	0.0140624	0.00837962	0.0146912	0.0123777
XLOC_021509	Ctrl	TSS24100	chr8:105931993-105933862	0.875146	0.761278	0.804723	0.813716	0.379473	0.323115	0.534526	0.412371
XLOC_012159	Rabl6	TSS13654	chr2:25583017-25608446	28.9042	27.6938	26.5998	27.7326	29.9554	29.193	28.5236	29.224
XLOC_020165	Tpp1	TSS22616	chr7:105744846-105752207	30.4603	31.7012	32.1023	31.4213	28.4126	27.945	29.1409	28.4995
XLOC_020747	Jund	TSS23267	chr8:70697738-70700616	53.2089	43.6609	41.629	46.1663	60.9759	57.1637	55.5512	57.8969
XLOC_009399	Lta	TSS10499	chr17:35203164-35205351	0.0706926	0.0926417	0.095625	0.0863198	0.038739	0.0346868	0.0408753	0.0381004
XLOC_015041	Tstd2	TSS16900	chr4:46039221-46138475	21.9845	20.4354	23.5968	22.0056	19.9438	18.0095	22.2867	20.08
XLOC_003381	Gas2l1	TSS3785	chr11:5054130-5065327	15.322	13.7191	13.2631	14.1014	16.7638	15.6592	14.3317	15.5849
XLOC_023073	Cdk16	TSS25811	chrX:20688492-20699877	50.5187	55.3598	46.9521	50.9435	58.7017	63.8303	51.6509	58.061
XLOC_016487	Nsg1	TSS18528	chr5:38039229-38159467	23.1351	24.8865	26.2244	24.7487	21.6346	23.6809	25.4147	23.5767
XLOC_003388	Urgcp	TSS3793,TSS3794	chr11:5713416-5784710	7.23911	7.78418	6.53312	7.18547	8.0391	8.32416	7.53487	7.96604
XLOC_005262	Phactr1	TSS5872,TSS5873,TSS5874,TSS5875	chr13:42680798-43138512	7.18258	7.49852	6.28627	6.98912	8.84908	8.41662	7.88666	8.38412
XLOC_015495	Arhgef10l	TSS17414,TSS17415	chr4:140514484-140665905	11.0786	9.69311	9.73311	10.1683	14.0631	14.1982	12.3449	13.5354
XLOC_000208	Fam134a	TSS241,TSS242	chr1:75142785-75147909	31.5344	32.0985	28.2192	30.6174	33.2625	35.0928	30.2124	32.8559
XLOC_015367	Zfp362	TSS17260	chr4:128773084-128806112	32.9329	29.4581	28.9804	30.4571	42.626	35.6373	34.7543	37.6725
XLOC_002382	Pip4k2c	TSS2664	chr10:127190377-127211622	18.8897	20.0982	17.4205	18.8028	21.5146	22.0135	18.8617	20.7966
XLOC_011675	Trim69	TSS13108	chr2:122120107-122186189	0.0812039	0.0586698	0.0774496	0.0724411	0.0283732	0.0252667	0.0149186	0.0228528
XLOC_022156	Dbr1	TSS24789	chr9:99575798-99584343	11.2548	11.7505	12.2038	11.7364	10.7987	11.1647	11.3809	11.1148
XLOC_017924	Mat2a	TSS20115	chr6:72432798-72440615	139.079	142.034	162.081	147.731	122.55	115.88	146.452	128.294
XLOC_001097	Prg4	TSS1234	chr1:150361310-150466165	0.0401156	0.0418891	0.0972767	0.0597605	0.00963238	0.0089176	0.0457383	0.0214294
XLOC_002361	Tbk1	TSS2642	chr10:121546455-121586794	13.6559	12.7345	14.5663	13.6522	12.634	11.578	12.8026	12.3382
XLOC_016208	Srrm3	TSS18218	chr5:135818105-135874772	0.323807	0.301779	0.28926	0.304949	0.336368	0.319475	0.299044	0.318296
XLOC_004921	Gm4787	TSS5498	chr12:81358852-81532911	0.228298	0.25121	0.313206	0.264238	0.177945	0.156675	0.236215	0.190278
XLOC_010164	Adrb2	TSS11396	chr18:62177712-62179981	0.588357	0.943307	0.592169	0.707944	0.400417	0.631254	0.397199	0.47629
XLOC_016565	Lrrc66	TSS18621	chr5:73606641-73632421	0.0482362	0.0440189	0.0180373	0.0367641	0.0296641	0.0308128	0.00778878	0.0227552
XLOC_003402	Myo1g	TSS3809	chr11:6506547-6520958	0.51654	0.551872	0.4797	0.516037	0.362575	0.3629	0.379193	0.368223
XLOC_002244	Ckap4	TSS2517	chr10:84526304-84533888	68.7614	68.959	66.2702	67.9969	86.2833	86.8027	76.0925	83.0595
XLOC_006059	Nudt13	TSS6746	chr14:20294689-20317575	4.68387	4.57279	4.44889	4.56852	4.04438	3.74366	4.00464	3.93089
XLOC_013383	Gm4349	TSS15029	chr3:95427348-95431085	0.454071	0.428382	0.456378	0.446277	0.285115	0.145026	0.278644	0.236262
XLOC_012717	Serinc4	TSS14271	chr2:121449197-121456764	0.17018	0.079503	0.115927	0.12187	0.116511	0.0505004	0.0763421	0.0811178
XLOC_000839	Cryge	TSS945	chr1:65048556-65051163	0.169537	0.102589	0.0687132	0.113613	0.111491	0	0	0.0371637
XLOC_019805	Dkkl1	TSS22220	chr7:45207524-45211883	0.391555	0.467694	0.395036	0.418095	0.151693	0.139115	0.217233	0.169347
XLOC_019983	Mesdc1	TSS22416	chr7:83880494-83884341	18.7613	18.519	18.0985	18.4596	23.0726	24.6437	21.465	23.0604
XLOC_001471	Nepn	TSS1647	chr10:52391607-52404604	0.0563612	0.0388674	0.0240237	0.0397508	0.0329808	0	0	0.0109936
XLOC_021557	Bcar1	TSS24150,TSS24151	chr8:111710474-111743849	22.5331	21.8718	19.0805	21.1618	27.3382	24.4458	22.6848	24.8229
XLOC_010481	Cstf2t	TSS11746	chr19:30564486-31765033	29.1492	27.3566	30.573	29.0263	25.3475	23.7615	28.5295	25.8795
XLOC_000495	Dnm3os	TSS564	chr1:161987301-162478034	2.74954	2.52337	3.30479	2.85923	1.44486	1.81188	2.02444	1.76039
XLOC_003531	Zfp2	TSS3956	chr11:50898711-50916176	6.08635	5.79241	6.50783	6.12886	5.8563	5.35945	6.1131	5.77628
XLOC_012116	A930004D18Rik	TSS13610	chr2:18025188-18037741	4.1368	4.62152	3.89603	4.21812	4.40806	5.13732	4.32524	4.62354
XLOC_019950	Mesp1	TSS22380	chr7:79792240-79793590	0.0285401	0.0464395	0.0443336	0.0397711	0	0.0208209	0	0.0069403
XLOC_005788	A230056J06Rik	TSS6455	chr13:59580175-59585223	0.046028	0.0483006	0.0313111	0.0418799	0.0647279	0.0734049	0.0447329	0.0609552
XLOC_007406	Gsdmc3	TSS8260	chr15:63857724-63878558	3.65289	3.95464	2.05695	3.22149	4.82094	5.85239	3.19583	4.62305
XLOC_009929	Tubb6	TSS11124	chr18:67390730-67402749	61.0458	65.0794	67.1996	64.4416	46.4268	46.4438	57.3729	50.0812
XLOC_007076	Kctd17	TSS7884	chr15:78428563-78439303	24.3334	22.3447	23.0884	23.2555	26.7604	26.6754	25.9945	26.4768
XLOC_010463	C030016D13Rik	TSS11727	chr19:27430036-27432631	0.246916	0.253165	0.281062	0.260381	0.0682177	0.0892456	0.186363	0.114609
XLOC_004477	Plekhd1	TSS5000	chr12:80692600-80724216	0.786898	0.877448	0.625801	0.763382	0.637908	0.795935	0.521584	0.651809
XLOC_015038	Shb	TSS16897	chr4:45423275-45530828	7.46206	7.89395	6.42231	7.25944	10.0076	10.2292	7.7683	9.33503
XLOC_006767	Ppp2r2a	TSS7527	chr14:67014055-67072471	31.7438	29.4669	30.7695	30.6601	34.2557	32.8786	32.5915	33.2419
XLOC_000104	Ercc5	TSS123	chr1:44147743-44181260	9.02636	8.61004	9.6541	9.09683	8.04673	7.82961	9.14083	8.33906
XLOC_005371	Zfp85os	TSS5999	chr13:67729261-67756838	0.332326	0.342818	0.335488	0.336877	0.428618	0.441443	0.388738	0.4196
XLOC_000672	Tcf24	TSS761	chr1:9960162-9967485	2.34237	2.20903	2.1921	2.24783	2.93156	2.88621	2.54643	2.78807
XLOC_022705	Map2k1	TSS25385	chr9:64185792-64253605	36.1502	36.3979	34.3303	35.6261	32.3143	33.7415	32.2313	32.7624
XLOC_012351	Fastkd1	TSS13872	chr2:69686823-69712606	6.73616	6.40366	6.83304	6.65762	6.28772	5.7115	5.97359	5.99094
XLOC_006477	Anxa7	TSS7206	chr14:20455260-20480133	22.89	24.4696	22.1839	23.1812	21.3514	22.8933	21.3372	21.8606
XLOC_018687	Klk13	TSS20977	chr7:43712566-43726758	0.190739	0.346658	0.319898	0.285765	0.1301	0.274736	0.211424	0.20542
XLOC_008699	Luc7l	TSS9719	chr17:26252909-26285506	55.7397	49.4556	53.424	52.8731	42.7859	34.0037	45.3994	40.7297
XLOC_015830	5730480H06Rik	TSS17798	chr5:48389502-49285659	2.01134	1.64898	1.97528	1.87853	1.33447	0.627121	1.40378	1.12179
XLOC_005106	Heatr1	TSS5699	chr13:12395374-12438893	13.4583	11.133	16.7391	13.7768	11.9738	8.80634	13.8809	11.5537
XLOC_018516	Cadm4	TSS20788	chr7:24482022-24504533	11.7172	12.0131	10.7557	11.4953	14.0424	15.6045	12.7917	14.1462
XLOC_004406	Pnn	TSS4920	chr12:59066918-59074017	53.2467	51.6521	62.5407	55.8132	45.2798	36.6244	48.2295	43.3779
XLOC_002672	Irf1	TSS2985,TSS2986	chr11:53770013-53778374	6.67523	7.12642	7.27292	7.02486	5.67655	5.55255	6.36826	5.86579
XLOC_007277	Hoxc5	TSS8118	chr15:103014007-103017429	4.23742	3.75024	4.04247	4.01004	2.95349	2.55403	3.36781	2.95844
XLOC_007994	Dppa4	TSS8946	chr16:48283734-48294292	0.0138874	0.0203379	0.010341	0.0148554	0.00852724	0.0113017	0	0.00660965
XLOC_012680	Ankrd63	TSS14231	chr2:118699102-118703963	0.397319	0.388443	0.389764	0.391842	0.286929	0.248385	0.317184	0.284166
XLOC_006478	Mss51	TSS7207	chr14:20482863-20496901	1.2913	1.35389	1.36714	1.33744	0.80366	0.456532	0.753261	0.671151
XLOC_017251	Aqp1	TSS19370	chr6:55336298-55348555	17.1871	21.6336	15.3801	18.0669	18.4273	22.7506	16.023	19.067
XLOC_004565	Ubr7	TSS5104	chr12:102757974-102777701	33.8644	32.2451	37.4993	34.5363	32.7291	31.3878	35.8935	33.3368
XLOC_015707	Agap3	TSS17659	chr5:24452176-24502047	23.0608	21.9022	20.1502	21.7044	26.1838	23.8695	21.9382	23.9972
XLOC_010271	Zdhhc24	TSS11520	chr19:4878667-4885397	5.16033	5.94345	5.74849	5.61742	4.68615	5.03555	4.89937	4.87369
XLOC_013076	C030034L19Rik	TSS14674	chr3:9403077-9413903	0.122353	0.0928831	0.173797	0.129678	0.0434717	0.047237	0.124819	0.0718426
XLOC_010638	E330013P04Rik	TSS11922	chr19:60144674-60162591	3.24552	2.71411	3.22645	3.06203	2.35584	1.91673	2.76699	2.34652
XLOC_000770	Pantr2	TSS866	chr1:42707062-42713454	0.725036	0.928292	0.743917	0.799082	0.243962	0.286663	0.409776	0.313467
XLOC_009633	Fam98a	TSS10769	chr17:75537085-75551946	21.9943	20.3722	24.4571	22.2745	19.4741	18.121	20.4841	19.3597
XLOC_010198	Poli	TSS11434	chr18:70508679-70530321	5.68399	4.90961	5.11365	5.23575	4.46741	3.86334	4.49128	4.27401
XLOC_000551	Slamf6	TSS624	chr1:171917536-171943868	0.0285447	0.0356305	0.0379897	0.034055	0.020992	0.031637	0.0326161	0.028415
XLOC_007059	Gpt	TSS7864	chr15:76696763-76699675	3.52431	3.29592	2.58814	3.13612	3.27948	2.976	2.42315	2.89288
XLOC_015340	Maneal	TSS17231	chr4:124850758-124862171	0.89376	1.06627	0.928251	0.96276	1.03733	1.23744	1.0156	1.09679
XLOC_012293	Golga1	TSS13804	chr2:39016155-39065541	8.36628	7.94401	9.19749	8.50259	7.63529	7.23891	7.99269	7.6223
XLOC_018171	Kcna1	TSS20405	chr6:126636462-126645801	0.103698	0.0992147	0.0796464	0.0941864	0.14848	0.153828	0.107437	0.136582
XLOC_016670	Klhl8	TSS18740	chr5:103862049-103911229	5.31384	5.69006	6.05155	5.68515	5.02582	5.18151	5.73253	5.31329
XLOC_016090	Vsig10	TSS18087	chr5:117319265-117355006	5.52936	5.79976	4.97112	5.43341	6.83672	6.76143	5.64795	6.41537
XLOC_017997	Aplf	TSS20197	chr6:87628428-87672168	5.46003	5.38076	5.66934	5.50338	5.1978	5.22238	5.35664	5.25894
XLOC_010843	Tmc1	TSS12152	chr19:20783457-20954202	0.0185952	0.0194963	0.0286549	0.0222488	0.0067787	0.0121183	0.014096	0.0109977
XLOC_001786	Phlda1	TSS2021	chr10:111506285-111508649	15.2341	13.8814	14.7561	14.6239	15.7616	14.8938	15.4815	15.379
XLOC_001333	Armt1	TSS1490	chr10:4432604-4455140	12.9891	13.2643	13.3702	13.2079	11.8758	11.9007	12.6808	12.1524
XLOC_009124	4930506C21Rik	TSS10195	chr17:8283812-8327442	0.0682847	0.0945116	0.116962	0.0932528	0.111889	0.150995	0.199127	0.154004
XLOC_007845	Scarf2	TSS8777	chr16:17797281-17808287	27.8794	26.3238	26.2741	26.8258	32.4686	29.2707	28.8128	30.184
XLOC_021044	Foxf1	TSS23592	chr8:121084385-121088154	0.761556	0.936498	0.719089	0.805714	0.482663	0.429723	0.391369	0.434585
XLOC_012816	Pcsk2os2	TSS14378	chr2:143535475-143816282	0.0876492	0.0830623	0.100849	0.0905202	0.0459126	0.0353542	0.0257071	0.035658
XLOC_010607	Adra2a	TSS11888	chr19:54045181-54048982	2.68289	2.16114	2.14485	2.32963	2.91718	2.61378	2.58109	2.70402
XLOC_000462	Rgs16	TSS528	chr1:153740352-153745468	2.43675	2.40048	2.48571	2.44098	2.24671	2.28956	2.26548	2.26725
XLOC_019748	A230077H06Rik	TSS22158	chr7:40849152-40898324	0.175045	0.0946376	0.11087	0.126851	0.130125	0.0652974	0.0864251	0.0939492
XLOC_009971	LOC105246506	TSS11171	chr18:80186238-80200619	0.014669	0.0242213	0.012433	0.0171078	0.0050695	0.00602701	0	0.00369884
XLOC_000505	Slc19a2	TSS575	chr1:164249045-164265385	6.44761	6.56722	6.24432	6.41972	5.70652	5.98662	5.87135	5.85483
XLOC_010663	Adrbk1	TSS11950	chr19:4285998-4306222	27.5454	26.5743	24.8664	26.3287	32.9522	30.7114	27.5972	30.4203
XLOC_019764	Iglon5	TSS22175	chr7:43472906-43490023	2.2609	2.281	2.6882	2.41003	3.34583	3.1042	3.23711	3.22905
XLOC_015780	Rnf4	TSS17741,TSS17742,TSS17743	chr5:34336249-34353445	75.2496	71.9192	81.6371	76.2686	66.7118	64.1851	77.3325	69.4098
XLOC_016450	Pisd	TSS18488	chr5:32736313-32785626	32.9787	32.5029	31.0078	32.1631	28.8038	29.5068	28.8612	29.0573
XLOC_000774	Mettl21c	TSS871	chr1:44009407-44020006	0.142469	0.104375	0.0793642	0.108736	0.0921005	0.0631421	0.0542085	0.069817
XLOC_009846	Arl14epl	TSS11034	chr18:46921814-46934222	0.0516974	0.0217901	0.0237245	0.032404	0.0130782	0	0	0.0043594
XLOC_000216	Asic4	TSS254	chr1:75450509-75474340	1.32577	1.35148	1.26883	1.31536	1.19445	1.2441	1.20335	1.21397
XLOC_001914	Tespa1	TSS2166	chr10:130322851-130362642	0.0389597	0.0321664	0.0245365	0.0318875	0.0337942	0.0240222	0.0142108	0.0240091
XLOC_003556	Gm12216	TSS3982	chr11:53785488-53859256	0.17042	0.172287	0.146296	0.163001	0.106211	0.063128	0.0823034	0.0838808
XLOC_009152	LOC106740	TSS10224	chr17:14943183-14961260	10.8087	9.67611	10.258	10.2476	9.81523	7.68367	8.53344	8.67745
XLOC_003627	Natd1	TSS4062	chr11:60902245-60913792	16.2907	17.0362	15.3888	16.2386	18.0319	19.4901	16.6517	18.0579
XLOC_011950	Pigt	TSS13416	chr2:164497524-164508301	42.4884	41.2817	39.9563	41.2421	53.332	46.696	49.4962	49.8414
XLOC_003393	Gck	TSS3799,TSS3800	chr11:5900820-5950081	0.743144	0.659115	0.652342	0.684867	0.452805	0.506765	0.357115	0.438895
XLOC_021100	Slc35f3	TSS23649	chr8:126298578-126395977	0.753776	0.703356	0.739447	0.732193	0.940391	0.809345	0.951912	0.900549
XLOC_004598	Ccnk	TSS5139	chr12:108179737-108203359	17.2442	15.7629	17.9248	16.9773	21.3525	18.4078	20.1522	19.9708
XLOC_012907	5430405H02Rik	TSS14482	chr2:156840006-156862945	2.51707	2.88887	2.71721	2.70772	2.38867	2.64054	2.5447	2.52464
XLOC_004784	Sntg2	TSS5341	chr12:30174556-30373375	0.83635	1.0789	0.914519	0.943256	0.761476	0.929784	0.802417	0.831226
XLOC_009276	Lemd2	TSS10360	chr17:27189599-27204438	21.7476	20.9272	16.999	19.8913	23.2934	24.0505	19.5695	22.3045
XLOC_018860	Prc1	TSS21175	chr7:80294450-80316259	50.5657	47.6171	55.3792	51.1873	45.932	41.9968	52.5998	46.8429
XLOC_010087	Diap1	TSS11308	chr18:37843600-37935423	9.57771	8.80573	9.20065	9.1947	12.5781	11.3536	10.684	11.5386
XLOC_011460	Olfr1034	TSS12856	chr2:86046443-86047466	0.246369	0.330785	0.304875	0.29401	0.0951199	0.114878	0.194127	0.134708
XLOC_002195	Atp8b3	TSS2464	chr10:80519584-80539124	0.166284	0.170733	0.164021	0.167013	0.0881046	0.0838579	0.120878	0.0976135
XLOC_005778	Hnrnpa0	TSS6440	chr13:58125878-58128556	290.025	235.753	271.078	265.619	363.293	319.076	312.276	331.548
XLOC_012721	Mageb3	TSS14275	chr2:121953770-122015326	0.28552	0.303533	0.391004	0.326686	0.205453	0.237942	0.267911	0.237102
XLOC_016002	Lrrc8d	TSS17988,TSS17989	chr5:105699968-105815215	21.2553	20.6535	18.9871	20.2986	23.4752	21.7946	20.5244	21.9314
XLOC_015409	Sesn2	TSS17316	chr4:132492806-132510456	7.69419	8.1462	7.00702	7.6158	10.2806	9.92568	8.33906	9.51511
XLOC_004956	Noxred1	TSS5538	chr12:87221122-87238601	0.468183	0.455215	0.419498	0.447632	0.317151	0.253487	0.318943	0.296527
XLOC_002515	Cnrip1	TSS2813	chr11:17051933-17079372	12.8768	14.0139	14.1531	13.6813	11.858	13.281	13.6393	12.9261
XLOC_007714	Fignl2	TSS8623	chr15:101050191-101054399	4.96249	5.12238	5.1743	5.08639	6.24267	6.22171	5.80293	6.0891
XLOC_016277	Fscn1	TSS18297	chr5:142960354-142973189	167.786	138.11	152.603	152.833	195.371	156.258	189.159	180.263
XLOC_008094	Sim2	TSS9049	chr16:94085259-94127032	3.46739	3.52354	2.06793	3.01962	5.17443	5.15802	2.92683	4.41976
XLOC_017778	Dennd2a	TSS19952	chr6:39462377-39557834	16.2236	16.4754	14.91	15.8697	20.9467	18.9391	18.0651	19.317
XLOC_022784	Snap91	TSS25480	chr9:86765926-86880449	12.6857	12.5333	12.7308	12.6499	11.0782	10.5801	11.7752	11.1445
XLOC_015806	Cytl1	TSS17773	chr5:37735518-37739820	0.216197	0.285518	0.352187	0.284634	0.196855	0.252563	0.312635	0.254018
XLOC_010531	Dntt	TSS11798	chr19:41029274-41059525	0.0872264	0.0495338	0.0651245	0.0672949	0.0580591	0.0212966	0.0504153	0.043257
XLOC_001875	Rnf41	TSS2124	chr10:128411615-128441441	15.6152	15.5814	16.5154	15.904	14.9161	15.2282	15.8356	15.3266
XLOC_003094	Cbx1	TSS3454	chr11:96789135-96808640	88.0539	84.2685	97.0919	89.8048	81.0829	77.2059	93.5001	83.9296
XLOC_011549	Syt13	TSS12951	chr2:92915100-92956051	3.20844	3.17918	3.3752	3.25427	3.92293	4.08141	3.8176	3.94065
XLOC_002693	Igtp	TSS3011	chr11:58199555-58207592	1.79307	1.99604	1.74031	1.84314	1.27244	1.74107	1.28884	1.43412
XLOC_008256	Fgf12	TSS9228,TSS9229,TSS9230	chr16:28157782-28753243	0.946542	0.78273	1.12628	0.951851	1.30894	1.04472	1.30782	1.22049
XLOC_004314	Nol10	TSS4820	chr12:17348492-17430095	10.6434	9.67449	11.7896	10.7025	12.0364	10.675	12.4889	11.7334
XLOC_007974	Lsamp	TSS8925	chr16:41533341-42146213	1.11874	1.20646	1.44922	1.25814	1.26142	1.28063	1.59669	1.37958
XLOC_015874	Gabrb1	TSS17848	chr5:71700015-72137244	0.0200135	0.0248694	0.0938097	0.0462309	0.0562596	0.0752729	0.119069	0.0835338
XLOC_015399	Ythdf2	TSS17306	chr4:132184915-132212256	28.3678	25.7883	30.556	28.2374	26.6097	24.7301	28.3847	26.5748
XLOC_015500	Gm13031	TSS17420	chr4:140906359-140957902	0.0426447	0.052374	0.0535991	0.0495393	0.0145559	0.0172774	0	0.0106111
XLOC_010512	Ffar4	TSS11778	chr19:38097078-38114263	0.638403	0.711289	0.609724	0.653139	0.534732	0.653552	0.547426	0.57857
XLOC_002941	BC030499	TSS3286	chr11:78290840-78296805	0.0703875	0.0636892	0.0537006	0.0625924	0.0444205	0.024343	0.0332405	0.0340013
XLOC_011395	Hoxd13	TSS12784	chr2:74668309-74671599	0.272273	0.260538	0.366013	0.299608	0.134004	0.176886	0.193879	0.168256
XLOC_006110	Tmem110	TSS6808	chr14:30825593-30877210	7.57776	8.12625	7.59257	7.76553	8.38747	8.5183	8.25332	8.38636
XLOC_006582	Ddhd1,Mir5131	TSS7320	chr14:45593170-45658143	4.98607	4.53334	4.70012	4.73984	4.71149	4.1289	4.14487	4.32842
XLOC_007439	Lynx1	TSS8296	chr15:74747855-74752979	0.915132	1.13747	1.07661	1.04307	1.1132	1.47153	1.26371	1.28281
XLOC_021256	Frg1	TSS23826	chr8:41397453-41417118	40.8802	48.2036	43.1256	44.0698	39.4542	45.2516	40.6236	41.7765
XLOC_001677	BC025920	TSS1889	chr10:81606307-81609836	1.88223	1.60543	1.76254	1.75007	1.24986	1.22625	1.41237	1.29616
XLOC_008865	Gnl1	TSS9906	chr17:35979954-35989462	22.1254	23.223	21.4738	22.2741	27.8465	26.9576	24.4505	26.4182
XLOC_018406	Bbc3	TSS20674	chr7:16309582-16318334	5.83243	6.06032	5.82782	5.90686	6.95748	7.51659	6.53574	7.00327
XLOC_022659	Mpi	TSS25330	chr9:57544267-57552752	18.2662	17.3569	18.3812	18.0014	14.5346	14.8068	16.489	15.2768
XLOC_003012	Tbx2	TSS3361	chr11:85832614-85841948	45.8349	41.341	37.9088	41.6949	54.7027	46.0715	43.4823	48.0855
XLOC_017227	Nfe2l3	TSS19342	chr6:51432669-51458768	1.25236	1.48551	1.34645	1.36144	1.58355	1.71432	1.51332	1.60373
XLOC_023219	Pnma3	TSS25973	chrX:73064786-73068191	0.165905	0.154812	0.177115	0.165944	0.142382	0.112567	0.128405	0.127785
XLOC_013283	2810403A07Rik	TSS14911	chr3:88685793-88712933	42.6488	39.9053	41.5569	41.3703	33.7666	27.6789	35.5288	32.3248
XLOC_023771	Pdzd4	TSS26608	chrX:73793356-73824969	9.34252	8.69006	8.46939	8.83399	9.81917	9.54428	8.97396	9.4458
XLOC_000015	Cspp1	TSS18	chr1:10038217-10136768	9.33296	9.29168	10.2293	9.61798	8.41242	7.58857	8.32623	8.10907
XLOC_023396	Armcx5,Gprasp1,Mir7646	TSS26175,TSS26176	chrX:135742691-135803468	32.0971	29.1374	36.798	32.6775	30.0364	24.8692	33.5282	29.4779
XLOC_013951	Prpf3	TSS15662	chr3:95830621-95855753	21.1775	19.6431	20.4928	20.4378	16.9038	14.5022	18.0321	16.4794
XLOC_007430	Slc45a4	TSS8286,TSS8287	chr15:73580290-73624744	11.0437	10.6827	8.68202	10.1361	12.7666	12.4344	9.55287	11.5846
XLOC_005713	A330033J07Rik	TSS6370	chr13:48044230-48264036	0.156135	0.14795	0.135811	0.146632	0.188246	0.164465	0.169526	0.174079
XLOC_020275	Cdr2	TSS22740	chr7:120957036-120982312	14.9632	15.1712	13.8867	14.6737	12.9791	14.0743	12.7128	13.2554
XLOC_005285	Ippk	TSS5900,TSS5901	chr13:49421222-49463060	7.68782	7.30761	8.23616	7.74386	6.88222	6.92053	7.51797	7.10691
XLOC_017830	Gimap3	TSS20007	chr6:48764463-48770851	0.0620358	0.0367605	0.0380419	0.0456127	0.0437588	0.00741621	0	0.0170583
XLOC_015066	AI427809	TSS16926,TSS16927	chr4:53261355-53270232	0.350157	0.409147	0.472369	0.410558	0.264195	0.304223	0.307577	0.291998
XLOC_015447	Ldlrap1	TSS17357	chr4:134745411-134768004	10.8186	11.1983	9.73737	10.5848	12.0619	12.0465	11.4685	11.859
XLOC_015444	Sepn1	TSS17354	chr4:134537891-134552166	35.2959	34.4906	31.5118	33.7661	42.3256	38.3706	35.668	38.7881
XLOC_003913	Eme1	TSS4384	chr11:94629823-94653754	13.986	12.9724	14.5344	13.8309	11.4162	9.84048	13.0449	11.4339
XLOC_004730	Cenpo	TSS5284	chr12:4133396-4240123	4.38432	3.72481	4.5455	4.21821	3.64266	3.36572	3.99933	3.66924
XLOC_012575	Creb3l1	TSS14114	chr2:91982327-92024170	13.1693	14.6831	12.1207	13.3244	16.256	16.8294	13.6478	15.5777
XLOC_017842	Skap2	TSS20022	chr6:51859164-52012549	16.4863	16.6074	17.2601	16.7846	16.3728	16.3788	17.1026	16.6181
XLOC_014325	Zcchc7	TSS16083	chr4:44756558-44932214	12.321	10.5785	12.717	11.8722	9.68972	7.9393	11.4071	9.67871
XLOC_009362	Brd2	TSS10454,TSS10455,TSS10456	chr17:34112018-34122607	73.2845	68.8485	68.964	70.3657	86.6881	85.4118	76.8281	82.976
XLOC_017233	Hoxaas3	TSS19349	chr6:52165673-52213597	0.816082	0.608678	0.758198	0.727653	0.469338	0.437892	0.415807	0.441012
XLOC_021298	Palld	TSS23871,TSS23872,TSS23873	chr8:61511428-61902694	24.3671	24.1058	20.6286	23.0338	27.9546	27.8076	22.4361	26.0661
XLOC_003099	Sp6	TSS3459	chr11:97013568-97024738	0.981467	1.00846	0.818255	0.936061	1.21281	1.12616	0.968968	1.10265
XLOC_010317	Nrxn2	TSS11567	chr19:6418737-6533217	1.32256	1.20086	1.27233	1.26525	1.63673	1.52063	1.83104	1.6628
XLOC_020374	Tex36	TSS22848	chr7:133587023-133602115	0.0212168	0.0700132	0.0364146	0.0425482	0.0602502	0.0894405	0.0627205	0.0708037
XLOC_020390	Mapk1ip1	TSS22868	chr7:138835817-138846267	11.342	10.6549	9.75762	10.5848	8.13294	6.88861	7.98231	7.66795
XLOC_016613	Grsf1	TSS18675,TSS18676	chr5:88659232-88676171	48.9957	47.2287	47.7633	47.9959	52.2582	51.022	49.5515	50.9439
XLOC_002183	Tmem259	TSS2451	chr10:79697304-80369637	60.6302	54.0228	48.6044	54.4191	65.1489	57.6765	55.7082	59.5112
XLOC_002667	Gdf9	TSS2980	chr11:53433285-53437902	0.478871	0.457627	0.446621	0.46104	0.378412	0.352459	0.395849	0.375573
XLOC_006344	Nudt18	TSS7060	chr14:70577846-70582571	1.46696	1.54637	1.38446	1.46593	1.51486	1.64328	1.48232	1.54682
XLOC_006832	Pcdh8	TSS7608	chr14:79766771-79771312	1.15515	0.897846	1.00807	1.02036	1.63201	1.12336	1.37565	1.37701
XLOC_017104	Cpa1	TSS19211	chr6:30639220-30645361	1.00112	1.04924	1.23706	1.09581	0.850522	0.969889	1.06913	0.96318
XLOC_003281	Smim5	TSS3662	chr11:115892594-115933492	1.08903	1.45277	1.14096	1.22759	0.912838	1.07978	0.85426	0.948959
XLOC_000411	Rabif	TSS469	chr1:134494659-134507884	23.9935	23.9079	25.527	24.4761	21.5862	22.4211	22.3813	22.1295
XLOC_014955	4933421O10Rik	TSS16804	chr4:33027138-33031323	1.80387	2.04187	2.16984	2.00519	1.64464	1.74729	1.82857	1.74017
XLOC_012902	Rbm39	TSS14476,TSS14477	chr2:156147240-156180238	194.342	176.258	196.503	189.034	163.885	158.625	179.887	167.466
XLOC_021447	Irx3	TSS24036	chr8:91798510-91801654	13.7397	12.5202	10.3654	12.2084	15.1368	14.9129	13.3685	14.4727
XLOC_004408	Ctage5	TSS4922,TSS4923	chr12:59129745-59190220	30.0397	30.3318	28.0164	29.4626	32.1671	31.4696	29.274	30.9702
XLOC_016867	Lat2	TSS18952	chr5:134600102-134615025	0.806581	0.803951	0.701102	0.770545	0.492711	0.56002	0.554895	0.535875
XLOC_009690	Gm10556	TSS10829	chr18:4812485-4850959	0.00428966	0.00713625	0.00375354	0.00505982	0	0	0	0
XLOC_021500	Tppp3	TSS24090	chr8:105467491-105471422	9.12511	11.7412	11.5033	10.7899	7.01536	8.50105	9.89122	8.46921
XLOC_000806	Satb2	TSS904	chr1:56793980-56971334	1.49315	1.37174	1.03578	1.30022	2.1955	2.02626	1.36637	1.86271
XLOC_008786	Rgl2	TSS9816	chr17:33929893-33937687	16.4455	14.6981	13.2305	14.7914	18.1626	17.6983	14.875	16.912
XLOC_018032	Trh	TSS20237	chr6:92242060-92244650	2.58133	2.28367	2.08175	2.31558	3.10507	3.1742	2.55809	2.94579
XLOC_016629	Cxcl9	TSS18696	chr5:92321330-92328079	0	0.0165419	0.00586787	0.00746992	0.00974621	0.0235091	0.0202442	0.0178332
XLOC_011798	Sstr4	TSS13250	chr2:148395376-148396764	0.127453	0.191638	0.211631	0.176907	0.297969	0.301609	0.296487	0.298688
XLOC_018414	Dact3	TSS20683	chr7:16875316-16887301	17.7528	16.8793	17.1135	17.2485	21.2633	21.926	19.5274	20.9056
XLOC_001566	Lss	TSS1761	chr10:76531604-76562226	6.3221	6.58941	6.31844	6.40998	5.50187	5.52829	5.82817	5.61944
XLOC_017325	Gcfc2	TSS19451	chr6:81923668-81965949	7.14952	7.18603	8.61016	7.64857	5.86057	5.0442	7.49532	6.13336
XLOC_013086	Car3	TSS14685	chr3:14863537-14872373	11.1451	14.8114	17.9715	14.6427	6.46916	8.07371	8.20136	7.58141
XLOC_000055	Rab23	TSS63,TSS64	chr1:33719895-33742564	11.2795	10.1982	11.2049	10.8942	10.8881	9.96114	10.6924	10.5139
XLOC_007982	Spice1	TSS8934	chr16:44347400-44388492	7.59807	6.63379	7.36452	7.19879	6.31357	5.30624	6.73784	6.11922
XLOC_016490	Wdr1	TSS18533	chr5:38526812-38561595	80.2492	79.4981	80.0213	79.9229	69.9347	66.9087	74.264	70.3691
XLOC_011574	Cstf3	TSS12982	chr2:104590483-104665425	26.4779	24.0848	29.8297	26.7975	21.7482	19.5746	27.6121	22.9783
XLOC_003120	Tcap	TSS3481	chr11:98383810-98384953	1.55863	1.20811	1.30245	1.3564	0.990329	0.810311	1.03346	0.9447
XLOC_000267	Atg16l1	TSS309	chr1:87756010-87792428	12.645	11.1281	11.9104	11.8945	10.2892	8.84287	10.7997	9.97726
XLOC_022560	C2cd2l	TSS25228	chr9:44309236-44320282	3.67842	3.94917	3.22255	3.61671	4.54496	4.73542	3.62176	4.30071
XLOC_001849	Tac2	TSS2095,TSS2096	chr10:127724477-127731768	1.5358	1.28351	1.02242	1.28058	0.898045	0.856359	0.715037	0.823147
XLOC_007759	Zfp385a	TSS8680	chr15:103313894-103340086	16.2599	15.4097	16.3989	16.0228	19.2977	16.8553	19.4239	18.5256
XLOC_018841	Agbl1	TSS21152	chr7:76229886-77124698	0.0361901	0.0851469	0.0567953	0.0593774	0.010773	0.0298138	0.0150897	0.0185588
XLOC_017841	Hnrnpa2b1	TSS20021	chr6:51460434-51469894	462.446	449.346	532.201	481.331	434.503	390.499	473.359	432.787
XLOC_003770	Hic1	TSS4223,TSS4224	chr11:75164564-75170255	45.2201	42.5961	45.5125	44.4429	58.8382	53.6859	51.6855	54.7365
XLOC_015313	Foxo6	TSS17203	chr4:120267077-120287261	0.958107	0.930469	0.757405	0.881994	1.05024	1.11834	0.956911	1.04183
XLOC_023478	Foxr2	TSS26278	chrX:153118787-153132861	0.0167433	0.0140765	0.0507388	0.0271862	0.0126794	0.00507957	0.0432614	0.0203401
XLOC_013716	Pgrmc2	TSS15399	chr3:41066325-41083046	24.2718	24.2367	22.9802	23.8296	28.0664	29.852	25.6505	27.8563
XLOC_003498	Adra1b	TSS3916,TSS3917	chr11:43774604-43901237	0.252347	0.352509	0.253249	0.286035	0.393086	0.576346	0.364182	0.444538
XLOC_008300	Csta1	TSS9276	chr16:36119945-36131189	0.0135046	0.00572487	0.00634877	0.00852608	0.0106155	0	0	0.0035385
XLOC_021343	Pik3r2	TSS23923	chr8:70768180-70776712	23.9028	23.3695	20.9946	22.7556	29.0809	25.8954	24.3192	26.4318
XLOC_001370	Il20ra	TSS1532	chr10:19712586-19760053	0.041527	0.034436	0.0284865	0.0348165	0.0176602	0	0.012351	0.0100037
XLOC_005249	Snrnp48	TSS5856	chr13:38204938-38227663	16.7585	15.3295	17.5577	16.5486	13.1726	13.286	15.6467	14.0351
XLOC_019666	Zfp82	TSS22068	chr7:30056033-30072823	4.04637	4.08233	4.00911	4.04594	3.23115	3.29164	3.63016	3.38432
XLOC_016131	P2rx4	TSS18134	chr5:122707556-122729042	5.60251	6.26362	5.83963	5.90192	5.94431	7.02248	6.48653	6.48444
XLOC_004662	Mir369,Mir410,Mir412,Mirg	TSS5212,TSS5213,TSS5214,TSS5215	chr12:109734980-109749457	2.58429	3.26719	3.36523	3.07224	1.71378	1.42241	2.11041	1.74887
XLOC_022417	S1pr2	TSS25074	chr9:20965951-20976793	23.6617	24.6554	25.0016	24.4396	22.2141	21.7654	23.2273	22.4023
XLOC_003327	Rptor	TSS3720	chr11:119602904-119928917	10.1339	9.23253	9.75742	9.70795	11.7859	10.5955	10.4979	10.9598
XLOC_006591	Wdhd1	TSS7329	chr14:47240943-47276857	16.3495	14.8224	20.3461	17.1727	14.7044	11.1857	17.6015	14.4972
XLOC_019390	Zfp772	TSS21763	chr7:7202121-7209998	4.32343	4.20161	4.3916	4.30555	3.55692	3.84457	3.86147	3.75432
XLOC_002011	Fam26d	TSS2271	chr10:34037596-34109815	0.00502685	0.00424274	0.00922331	0.0061643	0.0153494	0.0185317	0.015764	0.0165484
XLOC_021669	Trpc6	TSS24265	chr9:8544141-8740988	0.289976	0.368976	0.459696	0.372883	0.401759	0.43746	0.515423	0.451547
XLOC_017165	Casp2	TSS19275	chr6:42264984-42282508	43.6565	42.0602	46.9277	44.2148	41.3557	36.9082	42.6765	40.3135
XLOC_000856	Mreg	TSS964	chr1:72159232-72212307	2.97193	2.66533	2.74021	2.79249	2.65564	2.14531	2.47974	2.4269
XLOC_013372	Rfx5	TSS15016	chr3:94955014-94961561	10.3552	9.98474	10.5495	10.2965	9.35984	8.0515	9.41629	8.94254
XLOC_020948	Fam65a,Mir1966	TSS23485,TSS23486	chr8:105605228-105622218	13.9953	14.8687	12.1985	13.6875	18.5744	17.5472	14.5599	16.8938
XLOC_023548	Glod5	TSS26364	chrX:8004200-8018492	0.0293783	0.0973117	0.0250214	0.0505705	0.0411983	0.123061	0.0433224	0.0691939
XLOC_015698	2700038G22Rik	TSS17649	chr5:23787743-24161231	9.45751	9.89305	12.3595	10.57	5.15467	3.98318	9.67745	6.27177
XLOC_004873	3110056K07Rik	TSS5441	chr12:70974622-71015823	9.1674	9.20639	11.4046	9.92613	6.72285	6.27483	10.1035	7.70039
XLOC_000111	Stat4	TSS130,TSS131	chr1:51987147-52107189	0.498064	0.571545	0.58176	0.550456	0.478654	0.55895	0.554259	0.530621
XLOC_018833	Rgma	TSS21144	chr7:73310379-73419899	7.36026	6.40373	8.49457	7.41952	10.6316	9.46006	9.97145	10.021
XLOC_020621	Zfp703	TSS23126	chr8:26977335-26981462	14.0413	12.6348	15.0711	13.9157	19.4583	15.3702	18.2906	17.7064
XLOC_006226	Mmp14	TSS6934	chr14:54431603-54441258	71.6905	72.3013	80.4037	74.7985	99.2453	89.6205	93.7759	94.2139
XLOC_007272	Hoxc10	TSS8113	chr15:102966795-102971897	37.6642	35.8974	33.3791	35.6469	41.1291	38.1873	38.366	39.2275
XLOC_008480	Donson	TSS9465	chr16:91679264-91688728	13.1863	12.2241	12.0911	12.5005	11.4889	10.1043	11.1531	10.9154
XLOC_005137	Hist1h4j	TSS5732	chr13:21735095-21735407	1.01271	0.716597	0.467129	0.732145	0.380934	0.432916	0	0.271283
XLOC_012376	Nfe2l2	TSS13903	chr2:75675518-75704641	40.384	39.8746	38.1864	39.4817	34.5099	37.174	34.1285	35.2708
XLOC_017364	Tia1	TSS19496	chr6:86404218-86433405	42.4969	38.1776	50.7618	43.8121	36.6767	28.3099	37.7022	34.2296
XLOC_007532	Fam227a	TSS8416	chr15:79609575-79658956	0.772773	0.79899	0.723586	0.765116	0.641604	0.544584	0.577078	0.587755
XLOC_016934	Adap1	TSS19025	chr5:139271875-139325464	1.56632	1.73842	1.29646	1.53373	1.83919	2.08631	1.45021	1.7919
XLOC_023572	1810030O07Rik	TSS26391	chrX:12654883-12673546	20.87	20.1111	21.4548	20.812	18.2265	16.9644	20.07	18.4203
XLOC_015075	Epb4.1l4b	TSS16936	chr4:57061725-57143156	4.26638	4.3812	3.82137	4.15632	5.74078	5.62151	4.46965	5.27731
XLOC_020798	Prmt10	TSS23320	chr8:77549396-77581338	11.1098	10.1381	12.4096	11.2192	9.86046	9.58062	11.2561	10.2324
XLOC_005252	Gm26688	TSS5859	chr13:40715302-40735162	0.409561	0.381599	0.288057	0.359739	0.234917	0.281297	0.198151	0.238122
XLOC_019907	Klf13	TSS22332	chr7:63886350-63938915	6.40211	6.30435	6.26765	6.3247	9.58854	8.90075	7.66753	8.71894
XLOC_003364	Inpp5j	TSS3764	chr11:3494271-3504821	0.713246	0.822821	0.429118	0.655062	0.553655	0.680385	0.358667	0.530902
XLOC_012909	Ndrg3	TSS14484	chr2:156927341-156992111	23.804	23.3648	22.9132	23.3607	21.261	22.158	21.2889	21.5693
XLOC_015958	2010109A12Rik	TSS17939	chr5:93206517-93213474	0.165072	0.204446	0.176447	0.181988	0.0877683	0.170006	0.119912	0.125895
XLOC_014384	Slc31a1	TSS16151	chr4:62360700-62391769	24.5144	25.2559	26.0056	25.2586	22.1811	23.599	24.9568	23.579
XLOC_014336	Tmod1	TSS16096	chr4:46039221-46138475	2.00576	2.59916	2.52073	2.37522	1.56616	1.7699	2.06405	1.80004
XLOC_004768	Cys1	TSS5325	chr12:24665837-24681795	10.228	10.0516	7.70058	9.32673	11.3299	10.6772	9.12657	10.3779
XLOC_001830	Ctdsp2,Mir26a-2,Mir546	TSS2071,TSS2072,TSS2073	chr10:126978716-126999975	88.6672	88.0006	83.475	86.7143	110.699	101.708	94.0641	102.157
XLOC_020670	Pdlim3	TSS23177	chr8:45885484-45919546	4.47684	6.23657	5.45878	5.39073	3.49542	3.99585	3.48552	3.65893
XLOC_018305	Caprin2	TSS20560	chr6:148842491-148896237	7.11917	6.58886	7.53029	7.07944	5.89713	5.05391	6.86014	5.93706
XLOC_002114	Ube2d1	TSS2380	chr10:71254979-71285262	34.4225	34.2805	30.1069	32.9366	36.4184	38.6952	33.1793	36.0976
XLOC_022162	Gm28979	TSS24795	chr9:101342193-101348017	0.0114042	0.00947808	0.0300647	0.0169823	0.0250036	0.0397226	0.0513589	0.038695
XLOC_004880	4930447C04Rik	TSS5450	chr12:72881108-72917765	0.361379	0.351663	0.520476	0.411173	0.242609	0.248812	0.316158	0.269193
XLOC_011638	Rad51	TSS13064	chr2:119112816-119136070	30.8008	28.1139	31.112	30.0089	25.6104	23.224	28.8079	25.8808
XLOC_023148	Xpnpep2	TSS25893	chrX:48108724-48136981	2.15989	2.51428	1.9808	2.21832	1.99759	2.33597	1.66541	1.99966
XLOC_002460	Pisd-ps1	TSS2744	chr11:3124020-3193463	10.5018	9.71776	9.92988	10.0498	9.22115	7.4595	6.99767	7.89277
XLOC_016292	Bri3	TSS18314,TSS18315	chr5:144244436-144361005	38.2231	40.8667	33.5436	37.5445	41.8276	47.8059	41.8648	43.8328
XLOC_007775	Glis2	TSS8697	chr16:4594712-4615957	30.1864	30.0568	26.652	28.9651	37.6037	33.6585	31.1484	34.1369
XLOC_002826	Dlg4	TSS3158	chr11:70018604-70045531	9.48315	8.68323	9.17321	9.1132	13.0954	11.085	10.8306	11.6703
XLOC_011651	Tyro3	TSS13077,TSS13078	chr2:119797739-119818103	9.77128	10.1114	9.12649	9.66972	11.4171	11.8941	9.90988	11.0737
XLOC_018416	Ptgir	TSS20685	chr7:16906489-16910905	0.949247	1.05653	0.995004	1.00026	0.774658	0.826731	0.89467	0.83202
XLOC_000091	Slc9a4	TSS110	chr1:40580226-40630731	0.303757	0.244352	0.30164	0.28325	0.33347	0.2601	0.338056	0.310542
XLOC_006083	Anxa11	TSS6771	chr14:25842154-25886804	16.6064	17.2629	15.5034	16.4576	24.0105	24.7447	18.8726	22.5426
XLOC_010696	Sipa1	TSS11987	chr19:5651184-5663707	21.9215	21.2018	17.8551	20.3261	23.2564	21.8092	18.7504	21.272
XLOC_010405	Gm5512	TSS11666	chr19:12905230-12906985	0.249611	0.237375	0.187039	0.224675	0.114287	0.143008	0.126567	0.127954
XLOC_010766	Dagla	TSS12066	chr19:10245264-10304877	2.22553	2.11625	2.28631	2.20936	3.13303	2.75931	2.68882	2.86039
XLOC_009776	1700066B19Rik	TSS10926	chr18:35726988-35730869	0.0995818	0.107491	0.0909271	0.0993333	0.0371646	0.0758259	0.0554629	0.0561511
XLOC_011741	Mavs	TSS13185	chr2:131127411-131604824	16.701	16.4372	15.5692	16.2358	14.5761	13.589	14.3276	14.1642
XLOC_012140	4933433C11Rik	TSS13634	chr2:25212558-25214630	0.113663	0.132873	0.163796	0.136777	0.154609	0.185228	0.18635	0.175396
XLOC_015452	Ncmap	TSS17362,TSS17363	chr4:135369576-135398227	0.643283	0.708785	0.6319	0.661323	0.875701	1.02576	0.770147	0.890536
XLOC_005186	Trim38	TSS5781	chr13:23782540-23791528	0.0218491	0.0271976	0.0277478	0.0255982	0	0	0.0160911	0.0053637
XLOC_016084	Rab35	TSS18080	chr5:115631986-115647158	36.8201	33.3132	32.6167	34.25	39.8913	37.9057	34.693	37.4967
XLOC_015608	Prkcz	TSS17548,TSS17549	chr4:155260117-155361428	3.16499	3.68092	2.57661	3.14084	3.28445	3.77365	2.77148	3.27653
XLOC_006060	Fam149b	TSS6747	chr14:20348161-20383491	16.8598	16.1208	16.9946	16.6584	14.6825	15.0914	15.6501	15.1413
XLOC_016254	Sun1	TSS18271,TSS18272	chr5:139200636-139249839	23.8828	22.6018	23.1516	23.2121	23.1517	21.7452	21.6742	22.1904
XLOC_009912	Napg	TSS11105	chr18:62977915-62999451	10.5513	10.5115	10.9708	10.6779	9.8372	9.29762	9.32594	9.48692
XLOC_022866	Grm2	TSS25571	chr9:106644533-106656109	0.0155397	0.0127047	0.0322629	0.0201691	0.00517643	0	0.0108986	0.00535834
XLOC_010703	Malat1	TSS11994	chr19:5795689-5802671	55.03	25.8276	42.4137	41.0904	48.941	13.0396	28.2875	30.0894
XLOC_021272	1700029J07Rik	TSS23842	chr8:45953605-45975252	1.88547	1.91327	2.20251	2.00042	1.17505	0.830927	1.71005	1.23868
XLOC_012273	Rbm18	TSS13783	chr2:36116078-36190283	29.1309	28.1178	31.4302	29.5596	28.0405	25.5871	29.519	27.7155
XLOC_022815	Pxylp1	TSS25513	chr9:96823342-96889474	8.8641	8.8707	8.78	8.83827	9.02496	9.24565	9.06873	9.11311
XLOC_015657	Steap4	TSS17602	chr5:7960471-7982213	1.446	1.45525	1.22415	1.37513	1.25367	1.15525	1.08611	1.16501
XLOC_018314	Cacng7	TSS20571	chr7:3336584-3366948	17.0288	18.1343	18.3516	17.8382	22.9687	25.7637	21.6139	23.4488
XLOC_002275	Gm20757	TSS2551	chr10:92171300-92375373	0	0	0	0	0.0094464	0.0112823	0.0193193	0.0133493
XLOC_014742	Rap1gap	TSS16559,TSS16560	chr4:137664725-137729861	5.47655	5.34234	4.27806	5.03232	6.87905	6.41767	4.8774	6.05804
XLOC_006724	Phf11c	TSS7477	chr14:59380832-59393512	1.10949	0.752089	0.955385	0.938988	0.627995	0.423741	0.741655	0.597797
XLOC_015071	Ctnnal1	TSS16932	chr4:56810934-56865211	18.3901	17.2789	19.655	18.4413	16.6981	15.3759	18.8427	16.9722
XLOC_007841	P2rx6	TSS8773	chr16:17561884-17572012	0.408245	0.369856	0.359774	0.379292	0.299081	0.306491	0.212567	0.272713
XLOC_015583	Camta1	TSS17519	chr4:151059522-151861768	5.93104	5.12224	6.6689	5.90739	6.64202	5.42862	7.33463	6.46842
XLOC_002283	Mir331,Vezt	TSS2559,TSS2560	chr10:93961521-94035799	5.0077	4.72656	5.76326	5.16584	4.00605	4.06438	5.31355	4.46133
XLOC_009713	Impact	TSS10854	chr18:12972251-12992948	15.8334	15.1378	17.5425	16.1712	14.7704	12.9674	15.0299	14.2559
XLOC_010296	Gm10814	TSS11545	chr19:5988544-6018459	0.0227877	0.0376257	0.0385181	0.0329772	0.0551338	0.10281	0.115106	0.0910166
XLOC_017712	Fezf1	TSS19882	chr6:23245046-23248264	0.0216534	0.0177986	0.00913307	0.016195	0	0	0	0
XLOC_017742	Tmem209	TSS19914	chr6:30481232-30509706	19.9574	18.7616	23.8531	20.8574	19.1632	17.2367	23.0325	19.8108
XLOC_004122	Polg2	TSS4608	chr11:106751225-106779537	5.28908	5.16422	4.96506	5.13945	4.04251	4.55911	4.23756	4.27973
XLOC_016695	Mfsd7a	TSS18767	chr5:108441053-108448891	0.528399	0.576672	0.49133	0.532134	0.4348	0.358933	0.332472	0.375402
XLOC_003657	Shisa6	TSS4093	chr11:66211724-66526126	0.127481	0.13893	0.142141	0.136184	0.231215	0.211847	0.187296	0.210119
XLOC_011006	Emx2os	TSS12336	chr19:59425103-59458635	3.42892	3.03506	3.33666	3.26688	2.59017	2.54961	2.92744	2.68907
XLOC_011360	4932414N04Rik	TSS12746	chr2:68657883-68748465	0	0	0	0	0.00277325	0.0065313	0.00587454	0.0050597
XLOC_018125	Apobec1	TSS20353	chr6:122577791-122602444	1.15635	1.24091	1.35954	1.25227	0.940032	1.11123	1.0588	1.03669
XLOC_003739	Spns3	TSS4191	chr11:72498155-72550246	0.119934	0.177466	0.0925035	0.129968	0.0249645	0.089373	0.0518698	0.0554024
XLOC_007529	Kcnj4	TSS8411	chr15:79483713-79505241	0.32384	0.388505	0.23999	0.317445	0.394471	0.442194	0.354994	0.39722
XLOC_016865	Clip2	TSS18950	chr5:134489382-134552434	12.2922	10.2295	11.2106	11.2441	16.0839	12.9792	12.8398	13.9676
XLOC_019121	Abca14	TSS21464	chr7:120203963-120325352	0.00948822	0.0159181	0.0169061	0.0141041	0.00234352	0.00280941	0	0.00171764
XLOC_018382	Zscan22	TSS20645	chr7:12897808-12909083	10.9095	10.1024	10.7875	10.5998	7.86417	8.1342	9.41124	8.46987
XLOC_016948	Ttyh3	TSS19040	chr5:140620576-140649031	54.1015	52.2712	59.075	55.1492	82.0283	77.1866	70.8949	76.7033
XLOC_023316	Ogt	TSS26085,TSS26086	chrX:101640050-101684351	70.0466	67.9211	87.5254	75.1644	56.9598	36.7786	61.663	51.8005
XLOC_015942	Cxcl1	TSS17921	chr5:90891244-90893115	0.307874	0.381415	0.215088	0.301459	0.213181	0.235188	0	0.149456
XLOC_012699	Vps39	TSS14251	chr2:120316460-120353133	10.8875	10.2607	11.5798	10.9093	10.4739	9.3766	10.6038	10.1514
XLOC_003530	Zfp454	TSS3955	chr11:50872722-50887443	4.88039	4.53881	5.01969	4.81296	4.0581	3.46727	4.56777	4.03105
XLOC_013845	Bglap	TSS15544	chr3:88383494-88384466	0.0986992	0.0896005	0.125591	0.10463	0.0256009	0.050393	0.0877386	0.0545775
XLOC_009488	Tmem151b	TSS10596	chr17:45523433-45549677	2.11484	2.29466	2.26752	2.22567	2.86651	2.61283	2.83253	2.77062
XLOC_004568	Fam181a	TSS5107	chr12:103314958-103317065	0.0330931	0.0270491	0.0275054	0.0292159	0	0.013204	0	0.00440133
XLOC_020169	Gm18853	TSS22620	chr7:105895118-105953970	0	0	0	0	0.0026008	0.00619014	0.00543462	0.00474185
XLOC_008265	Gp5	TSS9240	chr16:30307684-30310781	0.329146	0.322303	0.315559	0.322336	0.185998	0.231615	0.250482	0.222698
XLOC_016690	Gfi1	TSS18761,TSS18762	chr5:107716654-107725805	0.0710519	0.0511828	0.0440471	0.0554273	0.0537072	0.0353	0.0125532	0.0338535
XLOC_015697	Rint1	TSS17648	chr5:23787743-24161231	8.83591	8.85301	10.4552	9.38137	8.33325	8.2046	9.38164	8.63983
XLOC_021587	Fendrr	TSS24182	chr8:121054881-121083110	0.187461	0.302714	0.28555	0.258575	0.0718913	0.0262274	0.0457421	0.0479536
XLOC_002992	Taf15	TSS3339	chr11:83473107-83506740	53.5448	52.0054	55.6054	53.7185	50.5414	44.8467	50.1619	48.5167
XLOC_003084	Hoxb8	TSS3443	chr11:96281904-96285325	36.6978	32.2863	33.0716	34.0186	41.0686	34.8199	39.0509	38.3131
XLOC_023346	P2ry10	TSS26116	chrX:107089334-107104970	0.0330872	0.0224896	0.0309947	0.0288572	0.0104683	0.00632862	0.0213488	0.0127152
XLOC_018820	Cers3	TSS21131	chr7:66743503-66823692	0.901699	0.873698	1.04312	0.939506	1.1107	0.973659	1.16477	1.08304
XLOC_017034	Col1a2	TSS19130	chr6:4505696-4541543	192.323	211.201	191.309	198.278	253.856	251.706	218.487	241.35
XLOC_000236	Daw1	TSS276	chr1:83159761-83210572	0.290723	0.201014	0.290411	0.260716	0.121036	0.11385	0.0805006	0.105129
XLOC_006661	Slc7a8	TSS7408	chr14:54722214-54781886	6.32399	8.4532	5.72649	6.83456	8.61906	10.1953	6.68714	8.5005
XLOC_007643	Nell2	TSS8542	chr15:95219439-95528252	3.55026	3.91177	3.44791	3.63665	4.44914	5.31081	4.07352	4.61116
XLOC_023297	Efnb1	TSS26060	chrX:99136060-99149022	57.6782	57.1413	50.8467	55.2221	70.5219	68.2563	56.1792	64.9858
XLOC_007350	Klf10	TSS8201	chr15:38291463-38300711	16.7226	18.1026	16.7124	17.1792	14.3911	14.6922	15.2381	14.7738
XLOC_006015	D830030K20Rik	TSS6698	chr14:3224439-3234346	0.167775	0.129656	0.194181	0.163871	0.143179	0.0909984	0.137388	0.123855
XLOC_018261	Art4	TSS20508	chr6:136848450-136857600	3.58397	4.56263	2.86668	3.67109	2.90745	3.71981	2.5177	3.04832
XLOC_016502	Tapt1	TSS18546	chr5:44175161-44226606	19.8508	18.9112	21.8867	20.2162	18.512	17.3927	19.1679	18.3575
XLOC_003245	LOC100503496	TSS3619	chr11:109440077-109573329	0.759096	0.826935	0.929311	0.838447	0.964479	1.07684	1.03255	1.02462
XLOC_022325	Zfp651	TSS24975	chr9:121760032-121771742	5.89961	5.95121	5.82187	5.8909	7.23021	7.67038	6.53578	7.14546
XLOC_007607	Alg12	TSS8502	chr15:88805242-88819318	7.00572	6.99926	6.57943	6.86147	5.50475	5.89183	5.94968	5.78209
XLOC_015661	Abcb1b	TSS17607	chr5:8798146-8866314	0.348838	0.345705	0.458568	0.38437	0.275824	0.315496	0.400691	0.33067
XLOC_022305	Exog	TSS24954	chr9:119444922-119465518	8.04048	7.5454	7.61238	7.73275	6.47333	6.27903	6.96542	6.57259
XLOC_014135	Nfkb1	TSS15866	chr3:135584654-135691547	16.6447	16.4379	14.2621	15.7816	18.961	17.569	15.5642	17.3647
XLOC_001776	Gm29685	TSS2010	chr10:107946644-107977832	0	0	0	0	0.00464483	0.00547542	0.00961568	0.00657864
XLOC_015836	Zcchc4	TSS17804,TSS17805	chr5:52775408-52824665	8.07028	7.91051	9.25234	8.41104	7.58481	6.73662	8.22734	7.51626
XLOC_003777	Doc2b	TSS4232	chr11:75769089-75796057	1.99139	1.99631	2.27314	2.08695	2.59354	2.2445	2.77816	2.53873
XLOC_000318	D2hgdh	TSS372	chr1:93825239-93852174	5.84996	5.41665	5.20933	5.49198	5.60514	4.82224	4.72264	5.05001
XLOC_013898	Ivl	TSS15608	chr3:92570899-92573735	0.255493	0.258175	0.259863	0.257844	0.309651	0.287131	0.329821	0.308868
XLOC_002736	Llgl1	TSS3055	chr11:60699689-60727263	36.2803	32.1101	33.2967	33.8957	44.0955	37.1496	36.7557	39.3336
XLOC_009037	Wdr43	TSS10100	chr17:71616214-71659031	40.2311	35.2583	44.6631	40.0508	36.6995	33.809	41.7311	37.4132
XLOC_008176	Vpreb1	TSS9138	chr16:16868400-16869255	0.540918	0.676325	0.308271	0.508505	0.387777	0.435281	0.20113	0.341396
XLOC_020317	Asphd1	TSS22787	chr7:126946007-126949581	0.162473	0.268345	0.137734	0.189517	0.0744071	0.131206	0.0771739	0.0942623
XLOC_000068	Cnnm4	TSS79	chr1:36471596-36508776	3.71445	3.25886	3.35857	3.44396	4.33429	3.51533	3.92356	3.92439
XLOC_022468	St14	TSS25131	chr9:31088589-31131799	9.69932	9.40951	8.28504	9.13129	13.5804	12.4212	9.87784	11.9598
XLOC_013896	Sprr1a	TSS15606	chr3:92483953-92485881	13.8587	15.0561	7.1067	12.0072	16.5894	18.7631	13.143	16.1652
XLOC_011780	Sec23b	TSS13231,TSS13232	chr2:144556228-144590753	38.9556	34.9505	39.874	37.9267	30.3269	28.6697	36.2811	31.7592
XLOC_007782	4930451G09Rik	TSS8705	chr16:4964287-4978962	0.735086	0.826322	0.79025	0.783886	0.679494	0.72404	0.739421	0.714318
XLOC_012566	Nr1h3	TSS14102	chr2:91184060-91195116	1.23412	1.96166	1.32905	1.50828	1.00854	1.40935	0.890961	1.10295
XLOC_010579	Sufu	TSS11851	chr19:46396895-46488804	22.3497	19.5075	18.3215	20.0596	24.7285	22.1247	23.1266	23.3266
XLOC_013009	Pmepa1	TSS14602	chr2:173224464-173276533	5.67121	6.05172	5.14838	5.62377	7.66451	7.72727	5.95937	7.11705
XLOC_016570	Chic2	TSS18627	chr5:75005003-75044641	9.92552	11.119	11.4351	10.8265	12.3183	13.2876	12.4178	12.6746
XLOC_013875	4632404H12Rik	TSS15583	chr3:89767510-89773400	2.4151	2.30549	2.64589	2.45549	2.16833	1.7075	2.20452	2.02678
XLOC_010210	Ctif	TSS11446	chr18:75431220-75697696	4.94472	4.66384	4.76741	4.79199	6.84267	5.84109	5.61355	6.0991
XLOC_023077	A230072C01Rik	TSS25815,TSS25816	chrX:20951664-20987349	3.60999	3.62001	3.91468	3.71489	2.66304	2.64291	3.50691	2.93762
XLOC_013305	Gm19710	TSS14941	chr3:89998759-90068347	0.157779	0.196651	0.168563	0.174331	0.110861	0.0990284	0.114062	0.107984
XLOC_012761	Zc3h8	TSS14319	chr2:128926267-128944020	5.12929	4.4419	4.823	4.79806	3.78094	2.77892	4.15066	3.57017
XLOC_021733	1810026J23Rik	TSS24333	chr9:21546893-21595970	23.2155	24.0026	23.7412	23.6531	22.5719	22.997	23.3026	22.9572
XLOC_017508	Mug1	TSS19657	chr6:121838540-121889057	0.0174075	0.0201899	0.00596775	0.0145217	0.00741934	0.00588048	0	0.00443327
XLOC_002016	Marcks	TSS2276	chr10:37133242-37138926	182.784	179.953	176.288	179.675	194.828	189.586	181.14	188.518
XLOC_000300	Gpc1	TSS351	chr1:92831685-92860196	44.3331	39.809	38.4002	40.8474	47.2633	47.0275	43.8368	46.0425
XLOC_012117	Skida1	TSS13611	chr2:18044086-18048449	10.3186	10.1134	10.3493	10.2604	11.4671	11.9263	11.14	11.5111
XLOC_007162	Gramd4	TSS7986,TSS7987	chr15:86057694-86137636	11.3466	10.9535	10.6681	10.9894	13.4869	12.5306	11.5416	12.5197
XLOC_010615	Plekhs1	TSS11897	chr19:56461636-56486729	0.526323	0.421681	0.582511	0.510172	0.42945	0.194372	0.432799	0.352207
XLOC_023138	6030498E09Rik	TSS25878	chrX:38772779-38962688	0.0321115	0.0270594	0.0284577	0.0292095	0	0.0141182	0	0.00470607
XLOC_008246	Sst	TSS9217	chr16:23889580-23890844	0.148871	0.202846	0.198169	0.183295	0.0321189	0.150139	0.0672975	0.0831851
XLOC_000688	4930444P10Rik	TSS778	chr1:16065978-16093325	0.268482	0.217984	0.206736	0.231067	0.243412	0.156548	0.148919	0.18296
XLOC_000531	Olfml2b	TSS602	chr1:170644531-170682789	4.23013	4.42785	4.26515	4.30771	4.60171	4.58396	4.63989	4.60852
XLOC_005876	Cep72	TSS6546	chr13:74036494-74062285	6.12907	5.8152	6.86144	6.26857	5.6061	4.72722	6.26329	5.5322
XLOC_016729	Asphd2	TSS18802	chr5:112385444-112392213	5.93435	5.45033	5.94314	5.77594	4.85873	4.64912	5.50879	5.00555
XLOC_000391	Rbbp5	TSS447	chr1:132477366-132505665	19.5711	19.1872	21.8179	20.1921	17.8029	14.9561	18.956	17.2383
XLOC_009056	Vit	TSS10123	chr17:78508062-78627409	0.334834	0.413996	0.342354	0.363728	0.304991	0.339476	0.276031	0.306833
XLOC_002191	Mex3d	TSS2460	chr10:80380354-80387651	18.2942	17.9103	20.2278	18.8108	25.7509	26.052	23.5067	25.1032
XLOC_009491	Gm7325	TSS10603,TSS10604	chr17:45600966-45602102	3.60955	4.0007	4.9643	4.19152	2.85367	3.53854	3.85208	3.41476
XLOC_017614	Gm8994	TSS19776	chr6:136327538-136329983	0.0120658	0.0197806	0.0389878	0.0236114	0	0.00933678	0.0170622	0.00879966
XLOC_004696	A530016L24Rik	TSS5250	chr12:112489447-112499927	0.0366509	0.0542579	0.0432036	0.0447041	0.0553386	0.0779099	0.0525923	0.0619469
XLOC_007858	2510002D24Rik	TSS8794	chr16:18836579-18840113	11.4917	12.1343	10.373	11.333	9.95459	11.3451	9.59466	10.2981
XLOC_021586	1190005I06Rik,Emc8,Emc8-1190005i06rik	TSS24180,TSS24181	chr8:120608599-120668142	16.6605	17.0382	17.1532	16.9506	18.0484	19.2187	18.0857	18.4509
XLOC_014886	Ccnl2	TSS16726	chr4:155812488-155824543	58.7028	54.9639	54.3309	55.9992	43.5037	35.0468	46.4052	41.6519
XLOC_013990	Wdr3	TSS15705	chr3:99885416-100162403	19.7629	17.519	21.8812	19.721	17.8158	15.4606	21.0513	18.1092
XLOC_010511	Cep55	TSS11777	chr19:38055024-38074425	21.0787	17.8863	20.8668	19.9439	16.9548	15.9639	18.5549	17.1579
XLOC_010177	Rax	TSS11409	chr18:65934638-65939089	0.019237	0.0311768	0.0148554	0.0217564	0.0236741	0.0419184	0.0256574	0.0304166
XLOC_016677	Gbp8	TSS18747	chr5:105014152-105053561	0.195695	0.336364	0.218972	0.250344	0.167912	0.265735	0.158925	0.197524
XLOC_010212	Katnal2	TSS11448	chr18:76993199-77047296	1.39141	1.23666	1.45717	1.36175	1.29266	0.986406	1.2626	1.18056
XLOC_019789	Scaf1	TSS22203	chr7:45002949-45016249	26.3867	23.2029	26.3682	25.3193	35.5734	28.8962	30.3374	31.6023
XLOC_007961	Rabl3	TSS8911	chr16:37539893-37572385	10.6192	10.1405	11.3309	10.6969	9.00443	9.02174	10.6734	9.56652
XLOC_008521	3300005D01Rik	TSS9523,TSS9524	chr17:5798656-5803242	0.143634	0.123089	0.089483	0.118735	0.0369188	0.0655104	0.0383762	0.0469351
XLOC_006508	Ccdc66	TSS7242	chr14:27428846-27508460	7.62557	6.73857	8.61591	7.66002	6.77674	6.39923	7.81153	6.99583
XLOC_014494	Ssbp3	TSS16282	chr4:106911469-107049694	56.9358	53.0154	56.117	55.3561	65.2507	57.2284	60.3136	60.9309
XLOC_019626	Sptbn4	TSS22024,TSS22025,TSS22026,TSS22027	chr7:27356382-27446589	0.253666	0.258858	0.25695	0.256491	0.210234	0.163158	0.202242	0.191878
XLOC_004102	Nsf	TSS4587	chr11:103821782-103954056	16.3402	16.4212	15.5813	16.1142	15.0084	13.5525	13.9896	14.1835
XLOC_019920	Lrrc28	TSS22345	chr7:67513409-67645236	6.79669	6.5456	6.66595	6.66941	6.5526	6.41107	6.55213	6.50527
XLOC_019732	Gpatch1	TSS22142	chr7:35276543-35318440	8.24961	8.14401	7.86162	8.08508	7.76804	6.94655	7.02267	7.24575
XLOC_020822	Prkaca	TSS23345,TSS23346	chr8:83972977-83996442	68.2767	67.4344	61.2742	65.6618	72.5246	70.2647	67.984	70.2578
XLOC_001881	Mmp19	TSS2131	chr10:128790909-128804370	0.566965	0.80639	0.630932	0.668096	0.510105	0.663129	0.527488	0.566907
XLOC_000251	B3gnt7	TSS291	chr1:86303220-86307305	3.95007	3.79003	3.30954	3.68321	4.8228	4.7461	3.68468	4.41786
XLOC_016932	Pdgfa	TSS19022	chr5:138976971-138994953	34.6314	32.8032	31.118	32.8509	30.1552	29.7738	29.2986	29.7425
XLOC_021460	Bbs2	TSS24049	chr8:94067953-94098811	7.99632	7.54338	8.32821	7.95597	7.08608	5.84675	7.52235	6.81839
XLOC_000309	Ppp1r7	TSS363	chr1:93343644-93367618	17.8904	17.5856	18.7503	18.0754	17.6219	16.9741	18.3883	17.6614
XLOC_006785	Rhobtb2	TSS7547	chr14:69784989-69805545	5.04779	4.58486	5.20951	4.94739	6.34152	6.05236	5.77919	6.05769
XLOC_020782	Klf2	TSS23304	chr8:72319061-72321654	13.4576	14.3062	10.392	12.7186	16.3914	15.5218	13.4543	15.1225
XLOC_001559	Gm5134,Mir6409	TSS1753,TSS1754	chr10:75954513-76009589	0.038174	0.0381076	0.0197497	0.0320104	0.0161733	0.0193167	0.0112459	0.0155786
XLOC_009240	Gnptg	TSS10318	chr17:25188399-25240116	14.2101	14.2215	13.3616	13.9311	11.6231	12.2439	12.355	12.074
XLOC_013591	A830019L24Rik	TSS15264	chr3:143243054-143257996	0.0468511	0.0295933	0.0316207	0.0360217	0	0.010618	0	0.00353933
XLOC_022888	Ccdc36	TSS25599	chr9:108403632-108428482	1.13407	1.53555	1.42672	1.36545	0.878325	0.924628	1.04001	0.947654
XLOC_014976	Gm6297	TSS16828,TSS16829	chr4:40720153-40757885	1.17995	0.968728	1.14674	1.09847	0.741643	0.693998	0.962194	0.799278
XLOC_005789	Golm1	TSS6456	chr13:59634995-59675784	19.829	19.7045	23.8106	21.1147	18.951	17.6222	22.5097	19.6943
XLOC_009942	Mbd2	TSS11139	chr18:70568291-70626131	40.2015	41.1549	37.1524	39.5029	42.5843	42.1097	39.5138	41.4026
XLOC_016227	Ufsp1	TSS18241	chr5:137294668-137295664	4.88151	4.79388	4.70682	4.79407	3.05316	3.66767	3.931	3.55061
XLOC_022246	Ucn2	TSS24887	chr9:108986162-108987164	0.175269	0.209835	0.119771	0.168292	0.126206	0.10111	0.0583874	0.0952345
XLOC_016790	Oas2	TSS18868	chr5:120730332-120749848	0.293796	0.332367	0.227438	0.284534	0.220195	0.166663	0.132073	0.172977
XLOC_023654	Apln	TSS26475	chrX:48025145-48034852	5.69509	5.92773	5.84656	5.82313	6.82771	7.05747	6.30079	6.72866
XLOC_022638	Acsbg1	TSS25309	chr9:54604996-54661885	0.959871	0.776134	1.18374	0.973248	0.861135	0.662358	1.14005	0.887848
XLOC_007584	Ttll1	TSS8475	chr15:83483768-83510907	9.30548	9.54123	9.74798	9.53156	7.53725	7.2234	8.85314	7.87126
XLOC_001827	Fam19a2	TSS2068	chr10:123264075-123741204	2.57111	2.40748	2.83989	2.60616	3.1751	3.35342	3.23133	3.25328
XLOC_006269	Ift88	TSS6980	chr14:57424070-57517936	9.02646	8.55337	10.1518	9.24388	8.53339	7.3778	8.88218	8.26446
XLOC_021069	Dpep1	TSS23617	chr8:123186234-123201813	1.06798	1.59768	1.16012	1.27526	0.960198	1.37708	1.04713	1.12814
XLOC_020386	Gm6249	TSS22864	chr7:136667954-136710604	0.161826	0.18629	0.131656	0.159924	0.0678505	0.0437821	0.0738059	0.0618128
XLOC_000430	Gm19705	TSS491,TSS492	chr1:136683395-136690805	0.191464	0.690405	0.333984	0.405284	0.0453857	0.329521	0.0948948	0.156601
XLOC_000977	B230216N24Rik	TSS1095	chr1:97821093-98095632	0.348741	0.263718	0.266296	0.292918	0.138531	0.183404	0.0847268	0.135554
XLOC_002996	Wfdc18	TSS3343	chr11:83709003-83711360	0.10109	0.125421	0.174922	0.133811	0	0.085232	0.0746914	0.0533078
XLOC_013775	Ccnl1	TSS15464	chr3:65946150-65958225	39.3209	34.867	38.4208	37.5362	29.0942	23.4508	34.0502	28.8651
XLOC_009525	Foxp4	TSS10643	chr17:47867132-47924632	18.6896	15.2766	17.6679	17.2114	24.4498	18.5708	20.2138	21.0781
XLOC_002754	Trpv2	TSS3075	chr11:62574485-62600305	1.29586	1.60983	1.33627	1.41399	1.22111	1.41662	1.15575	1.26449
XLOC_013337	Sprr2f	TSS14977	chr3:92365186-92366442	12.0385	10.5515	7.36806	9.98602	15.2118	13.0969	13.0395	13.7827
XLOC_001507	Nodal	TSS1690	chr10:61417971-61425337	0.335604	0.242662	0.241782	0.273349	0.218786	0.139035	0.197251	0.185024
XLOC_017572	Clec2f	TSS19732	chr6:129014111-129020527	0	0	0	0	0.0782061	0.0309716	0.0534044	0.054194
XLOC_001545	Gnaz	TSS1737	chr10:74957476-75032586	2.69965	2.71264	2.89949	2.77059	3.14248	3.00105	3.07874	3.07409
XLOC_009603	Rab31	TSS10731	chr17:65651725-65772752	16.9586	17.3519	18.8983	17.7363	18.7053	20.5452	20.3541	19.8682
XLOC_013996	Cd2	TSS15711	chr3:101275907-101287939	0	0	0	0	0.0341779	0.0133677	0.0239316	0.0238257
XLOC_010301	BC048609	TSS11551	chr19:6080037-6084891	0.101272	0.0417425	0.0435886	0.062201	0.212877	0.0849113	0.149395	0.149061
XLOC_014144	0610031O16Rik	TSS15876	chr3:138210716-138239663	0.0407409	0.067326	0.068456	0.058841	0.156756	0.151917	0.265287	0.19132
XLOC_021386	Smad1	TSS23967	chr8:79338397-79399468	15.8388	15.3194	15.2873	15.4818	17.91	16.9932	16.0686	16.9906
XLOC_008922	Tnfrsf21	TSS9966	chr17:43016554-43089188	24.6611	25.7102	20.4394	23.6036	26.3464	26.3735	22.1198	24.9466
XLOC_003877	Smg8	TSS4343	chr11:86583864-87555823	13.0278	11.6833	12.105	12.272	11.8403	11.1189	11.4898	11.483
XLOC_000098	Gpr45	TSS117	chr1:42952871-43035449	0.081922	0.0805422	0.07538	0.0792814	0.0470975	0.0606402	0.0601527	0.0559635
XLOC_015723	En2	TSS17679	chr5:28165695-28172166	0.670575	0.706205	0.767874	0.714885	0.85875	0.967904	0.868602	0.898419
XLOC_002993	E230016K23Rik	TSS3340	chr11:83582060-83623693	0.0373306	0.0232863	0.0247157	0.0284442	0.0203452	0.0163226	0.0140617	0.0169098
XLOC_017718	Iqub	TSS19888	chr6:24444864-24515067	0.0483052	0.0404507	0.0344398	0.0410652	0.0256612	0.026721	0	0.0174607
XLOC_011372	Myo3b	TSS12759	chr2:70039125-70429195	0.279042	0.243295	0.306107	0.276148	0.371437	0.286978	0.353886	0.337434
XLOC_010720	Mir5046,Rps6ka4	TSS12013,TSS12014	chr19:6829083-6840627	9.9294	9.8416	8.73999	9.50366	10.7909	11.6323	9.64818	10.6905
XLOC_004732	Fam228a	TSS5286	chr12:4593007-4738383	0.191197	0.210827	0.187927	0.19665	0.128949	0.0528267	0.0826219	0.0881325
XLOC_018767	Ccdc114	TSS21070	chr7:45928397-45948956	2.87145	2.78686	2.49997	2.71943	2.47336	2.03086	2.14967	2.21796
XLOC_015293	Cfap57	TSS17180	chr4:118554550-118620405	0.0747198	0.10539	0.105934	0.0953479	0.070693	0.0955384	0.0998086	0.08868
XLOC_016786	Tpcn1	TSS18864	chr5:120534156-120588613	16.9782	18.2068	18.2279	17.8043	25.4732	22.4917	22.3137	23.4262
XLOC_010013	Osbpl1a	TSS11223,TSS11224,TSS11225,TSS11226,TSS11227	chr18:12755311-12941841	11.4323	11.7721	11.9613	11.7219	10.98	10.5586	10.8941	10.8109
XLOC_013453	Bcl2l15	TSS15104	chr3:103832695-103854618	0.106264	0.128146	0.0783999	0.10427	0.0553684	0.024448	0.0273028	0.0357064
XLOC_002827	Asgr1	TSS3159,TSS3160	chr11:70054123-70057895	1.32901	1.21449	1.17421	1.23924	0.777111	0.931652	0.913436	0.874066
XLOC_006453	Fhit	TSS7179,TSS7180	chr14:9550093-11162035	3.76051	4.144	3.20405	3.70285	2.49413	3.11309	2.73491	2.78071
XLOC_007109	Fam83f	TSS7924	chr15:80671846-80700425	1.55231	1.83227	1.39724	1.59394	2.0303	2.05376	1.64704	1.91037
XLOC_005897	Vcan	TSS6571	chr13:89655309-89742512	83.7546	71.2054	97.8074	84.2558	73.8558	48.9325	85.5864	69.4582
XLOC_014235	A530072M11Rik	TSS15984	chr4:16164109-16266225	0.1403	0.171538	0.144953	0.152264	0.0869002	0.118591	0.124358	0.10995
XLOC_023655	Zdhhc9	TSS26476	chrX:48171970-48208702	13.9224	15.1145	12.6727	13.9032	17.0917	18.2716	13.8976	16.4203
XLOC_022845	Tmem108	TSS25546	chr9:103482935-103761837	1.30732	1.32282	1.0975	1.24255	1.60284	1.51221	1.21524	1.44343
XLOC_002716	Trim17	TSS3034	chr11:58963780-58971729	0.119283	0.136644	0.124825	0.126917	0.141136	0.173868	0.180787	0.165264
XLOC_021914	Zw10	TSS24528	chr9:49055580-49078773	23.4577	21.836	25.2973	23.5303	19.1857	16.4445	23.3063	19.6455
XLOC_022844	Bfsp2	TSS25545	chr9:103423577-103480328	0.139743	0.124632	0.173021	0.145799	0.0667171	0.0973383	0.10494	0.0896651
XLOC_007956	Ildr1	TSS8906	chr16:36693977-36726804	2.02518	2.49949	2.01204	2.1789	2.36528	2.69085	2.15879	2.40497
XLOC_020686	Vegfc	TSS23195	chr8:54077531-54186454	8.38996	8.01866	7.23873	7.88245	9.23372	8.92033	7.57483	8.57629
XLOC_003678	Efnb3	TSS4116	chr11:69554091-69560237	10.9306	11.4792	11.3865	11.2654	12.6535	12.1699	12.4605	12.428
XLOC_021555	Ctrb1	TSS24148	chr8:111686509-111691010	0.0268556	0.022021	0.0226285	0.023835	0.0183186	0	0	0.0061062
XLOC_017843	Hoxa1	TSS20023	chr6:52155366-52158317	0.639942	0.732522	0.576844	0.649769	0.492018	0.505069	0.488016	0.495034
XLOC_011580	Mpped2	TSS12991,TSS12992	chr2:106693458-106868360	8.15197	8.20303	8.09524	8.15008	9.73469	9.03885	8.81053	9.19469
XLOC_001573	Itgb2	TSS1769	chr10:77530347-77565674	0.664353	0.799496	0.753983	0.739277	0.532402	0.636423	0.454417	0.541081
XLOC_016353	Cfap69	TSS18380	chr5:5580981-5664232	1.49709	1.04875	1.53934	1.36173	1.1993	0.834071	1.02644	1.01994
XLOC_014458	L1td1	TSS16235	chr4:98726753-98738486	1.21644	0.95305	1.23928	1.13626	1.10553	0.820249	1.191	1.03893
XLOC_023151	Bcorl1	TSS25896	chrX:48341357-48406728	4.38506	4.33294	5.0866	4.60153	6.5295	5.56117	5.99204	6.02757
XLOC_023427	Prps1	TSS26210	chrX:140456602-140476140	26.4954	26.0484	28.3873	26.977	21.9678	23.6199	26.3737	23.9871
XLOC_020507	4930453L07Rik	TSS23002	chr8:9144668-9149050	0.0674067	0.0794605	0.0609921	0.0692864	0.0302905	0	0.0206905	0.0169937
XLOC_005419	C130071C03Rik	TSS6048	chr13:83728105-83735669	0.0267525	0.0113147	0.0371856	0.0250843	0.0208787	0	0.021415	0.0140979
XLOC_023790	Gab3	TSS26630	chrX:74988544-75084905	0.412038	0.448281	0.508805	0.456375	0.357626	0.405127	0.409713	0.390822
XLOC_012183	Snora43	TSS13681	chr2:26637175-26640244	12.5392	13.837	28.3491	18.2418	3.75512	1.94712	23.9645	9.88891
XLOC_017927	Tcf7l1	TSS20119	chr6:72626370-72789045	24.0599	20.6837	24.7358	23.1598	33.4859	24.2402	31.2444	29.6568
XLOC_021136	Ankrd10,Mir7238	TSS23692,TSS23693	chr8:11611580-11635757	60.9293	59.0035	61.4351	60.456	52.3906	36.1419	45.2477	44.5934
XLOC_010325	2700081O15Rik	TSS11576	chr19:7417624-7483291	37.479	36.664	32.8536	35.6655	49.6466	41.1394	41.88	44.222
XLOC_008138	Emp2	TSS9096	chr16:10281748-10313968	8.76406	10.1004	8.9256	9.26335	11.2436	10.9989	11.0273	11.0899
XLOC_020663	B430010I23Rik	TSS23170	chr8:40990911-41133726	0.00807576	0.00674856	0.0142361	0.00968681	0.0118018	0.0140593	0.0243098	0.0167236
XLOC_022116	Zfp949	TSS24746	chr9:88548019-88571086	3.83224	4.07694	4.08897	3.99938	3.7658	3.90836	3.98268	3.88561
XLOC_015233	Ttc39aos1	TSS17115	chr4:109402278-109406257	0.876829	1.17306	1.1247	1.0582	0.522242	0.290461	0.586452	0.466385
XLOC_005293	Fbxw17	TSS5909	chr13:50417876-50433769	8.75839	8.78822	8.54597	8.69753	6.94462	6.08176	7.51604	6.84747
XLOC_001635	Efna2	TSS1842	chr10:79697304-80369637	10.4332	9.24639	10.2336	9.97106	11.9675	12.8019	12.1934	12.3209
XLOC_007717	5430421N21Rik,Krt81,Krt83,Krt85	TSS8628,TSS8629,TSS8630,TSS8631	chr15:101431013-101491512	0.0237513	0.0182939	0.0181714	0.0200722	0.0230849	0.016482	0.0164677	0.0186782
XLOC_016850	Zfp11	TSS18934	chr5:129654594-129670088	3.31036	3.36113	3.86346	3.51165	2.75387	2.32526	3.40762	2.82892
XLOC_010582	Wbp1l	TSS11854,TSS11855	chr19:46599105-46657389	22.5117	24.2729	22.4034	23.0627	31.8552	32.125	25.7687	29.9163
XLOC_020039	Uvrag	TSS22475	chr7:98886742-99141144	9.51009	10.4035	9.27983	9.73114	10.9542	12.9452	10.3482	11.4159
XLOC_020321	Maz	TSS22791	chr7:127022136-127026479	136.107	121.403	117.474	124.995	144.203	143.892	136.945	141.68
XLOC_012917	Tti1	TSS14492	chr2:157981802-158009360	12.7248	12.6201	14.1444	13.1631	12.1883	11.1243	12.8776	12.0634
XLOC_005057	5033406O09Rik	TSS5650	chr12:111941990-111944482	1.35558	1.63685	1.45073	1.48105	1.08084	1.5021	1.32013	1.30102
XLOC_010079	Apbb3	TSS11300	chr18:36671158-36683862	7.70706	8.24291	7.1228	7.69092	6.14086	5.18415	5.72858	5.68453
XLOC_000664	Rgs20	TSS751,TSS752,TSS753	chr1:4909575-5070285	0	0	0.0105551	0.00351837	0.0175439	0.0208983	0.0180331	0.0188251
XLOC_014227	Rbm12b1	TSS15974	chr4:12140116-12146746	2.34565	2.10351	2.67293	2.37403	1.82084	1.59251	2.47908	1.96414
XLOC_008226	Thpo	TSS9196,TSS9197	chr16:20724453-20742384	0.310294	0.34432	0.317463	0.324026	0.264241	0.216174	0.218539	0.232985
XLOC_007797	Clec16a	TSS8723	chr16:10545338-10744878	3.97185	3.87858	4.4473	4.09924	6.74255	5.04077	6.01006	5.93113
XLOC_021550	Rfwd3	TSS24143	chr8:111270943-111300222	24.9466	24.383	27.4912	25.6069	24.3379	22.8007	25.8245	24.321
XLOC_004197	Rnf157	TSS4690	chr11:116336344-116413032	8.14286	8.46847	7.81115	8.14083	10.21	9.385	8.89927	9.49809
XLOC_002988	AA465934,AI450353	TSS3334,TSS3335	chr11:83291698-83298977	5.55137	5.89707	5.83841	5.76228	4.79271	3.95714	4.62848	4.45944
XLOC_001072	Nr5a2	TSS1205,TSS1206	chr1:136843583-136960448	0.456135	0.537278	0.486535	0.493316	0.580448	0.585182	0.618118	0.594583
XLOC_022295	Eomes	TSS24943	chr9:118478188-118486132	0.0294533	0.0199537	0.0405515	0.0299862	0.0166401	0.0148494	0.0263422	0.0192772
XLOC_009639	Cebpz	TSS10776	chr17:78916498-78937070	21.0299	19.5884	24.3984	21.6722	20.2684	18.0129	23.6438	20.6417
XLOC_006320	Adra1a	TSS7034	chr14:66635250-66771168	0.594043	0.528166	0.708042	0.610084	0.895731	0.715186	0.82621	0.812376
XLOC_003737	Smtnl2	TSS4188	chr11:72390113-72411713	30.4142	31.5611	22.7393	28.2382	32.49	32.624	25.6537	30.2559
XLOC_016808	Cux2	TSS18889	chr5:121860215-122047825	5.08599	4.74791	5.14576	4.99322	7.32467	6.15111	6.01346	6.49641
XLOC_007442	Ly6k	TSS8299	chr15:74796873-74799968	0	0	0.0275169	0.0091723	0.0449016	0.0526416	0.0461668	0.0479033
XLOC_007926	Tnk2	TSS8873,TSS8874	chr16:32644642-32683493	15.9724	14.0803	14.4905	14.8477	22.5705	16.97	17.9804	19.1736
XLOC_002323	Tph2	TSS2604	chr10:115078640-115185022	0.00676827	0.00562173	0.00581408	0.00606803	0.0143524	0.0170495	0.0100951	0.0138323
XLOC_019985	Abhd17c	TSS22418	chr7:84109355-84151893	45.8898	44.666	39.3687	43.3082	51.4085	54.9952	43.8437	50.0825
XLOC_000738	Lman2l	TSS829	chr1:36423185-36445239	19.8466	20.1536	18.0799	19.36	20.1829	20.2986	18.4908	19.6574
XLOC_007876	Chrd	TSS8813	chr16:20724453-20742384	2.79015	2.70288	2.95527	2.8161	3.30455	2.88527	3.35512	3.18165
XLOC_007716	Krt80	TSS8627	chr15:101349570-101370125	1.20508	1.55469	1.23548	1.33175	2.56505	2.09215	2.05489	2.23736
XLOC_005750	Gprin1	TSS6411	chr13:54736672-54749669	0.673238	0.657264	0.7742	0.701567	0.927432	0.844339	0.865398	0.879056
XLOC_003544	Olfr1372-ps1	TSS3969	chr11:52154875-52157907	1.1189	1.03931	1.11874	1.09232	0.816968	0.579764	0.946179	0.78097
XLOC_005242	Cdyl	TSS5844,TSS5845	chr13:35659861-35874064	9.76036	9.30075	9.69531	9.58547	11.7144	10.8004	10.3889	10.9679
XLOC_021126	Arglu1,Mir7654	TSS23681,TSS23682	chr8:8666575-8690537	97.5791	85.9859	91.1453	91.5701	78.524	63.4857	83.2249	75.0782
XLOC_014307	Tesk1	TSS16065	chr4:43442276-43454626	20.3577	17.8735	16.4172	18.2161	21.5063	20.9132	19.6017	20.6737
XLOC_008316	Nr1i2	TSS9294	chr16:38248348-38294824	0.198869	0.363796	0.17835	0.247005	0.136094	0.252416	0.132373	0.173628
XLOC_002662	9530068E07Rik	TSS2975	chr11:52396427-52408723	108.692	115.619	102.788	109.033	124.868	131.855	108.739	121.821
XLOC_014829	Exosc10	TSS16660	chr4:148558426-148582400	41.1445	39.4018	42.798	41.1148	35.5994	29.0538	38.3573	34.3368
XLOC_021109	Pcp2	TSS23660,TSS23661,TSS23662	chr8:3621550-3625545	0.417582	0.38628	0.391567	0.398476	0.280552	0.0924806	0.248186	0.207073
XLOC_015425	Pigv	TSS17332	chr4:133661424-133672647	7.59824	8.04556	7.07617	7.57332	7.93544	8.92776	8.0226	8.29527
XLOC_014991	Cntfr	TSS16845,TSS16846	chr4:41657497-41697091	37.334	29.6231	30.2457	32.4009	40.348	35.8232	38.6916	38.2876
XLOC_002227	Ncln	TSS2499	chr10:81486458-81496363	33.5569	32.7161	27.7647	31.3459	37.2903	34.4988	32.7813	34.8568
XLOC_015993	Dmp1	TSS17978	chr5:104202616-104214102	0.0361323	0.0445762	0.0194236	0.0333774	0.0559046	0.0516027	0.0341284	0.0472119
XLOC_006220	Rpgrip1	TSS6927	chr14:52110902-52197239	0.259779	0.323227	0.254905	0.279304	0.220285	0.216261	0.18325	0.206599
XLOC_018438	Irf2bp1	TSS20707	chr7:19004064-19006763	37.8427	32.7299	30.2041	33.5922	40.5627	35.5032	35.9694	37.3451
XLOC_015238	Slc5a9	TSS17123	chr4:111875376-111902796	0.602563	0.586529	0.537328	0.575473	0.474507	0.541788	0.432874	0.483056
XLOC_010173	Nars	TSS11405	chr18:64499646-64516557	64.1584	61.3849	66.9505	64.1646	56.3188	53.4343	64.0656	57.9396
XLOC_022880	Rbm5	TSS25590	chr9:107740494-107771002	54.3385	52.3976	55.4392	54.0584	46.4489	36.7765	48.4096	43.8783
XLOC_021784	Hepacam	TSS24388	chr9:37367605-37386571	0.0196784	0.0107762	0.0222151	0.0175566	0.0363262	0.0215858	0.0284425	0.0287848
XLOC_021120	Ctxn1	TSS23675	chr8:4257645-4259274	69.7231	72.2505	61.9131	67.9622	79.8182	76.9118	75.1696	77.2999
XLOC_023675	Gpc4	TSS26501	chrX:52053017-52164923	24.2191	27.9815	19.6244	23.9417	30.4112	30.7054	22.8186	27.9784
XLOC_001572	Gm17769	TSS1768	chr10:77418375-77420939	0.375049	0.384461	0.472698	0.410736	0.321373	0.286808	0.431992	0.346724
XLOC_002042	Aim1	TSS2304	chr10:43950306-44004846	4.26776	3.85155	3.30743	3.80891	4.99787	4.13443	3.75133	4.29454
XLOC_005033	Ccdc85c	TSS5625	chr12:108206344-108275417	7.60527	5.75335	7.47983	6.94615	11.688	10.6581	9.18353	10.5099
XLOC_004243	Ppp1r27	TSS4742	chr11:120549974-120551132	0.147793	0.218188	0.343182	0.236388	0.0795094	0.0234818	0.166053	0.0896814
XLOC_013560	Slc9b2	TSS15229	chr3:135307699-135342767	1.3612	1.3763	1.49208	1.40986	1.11064	1.0902	1.39245	1.19776
XLOC_023920	3632454L22Rik	TSS26772,TSS26773	chrX:135022421-135060336	0	0.00892201	0.00484124	0.00458775	0.00787442	0.0190891	0.00838004	0.0117812
XLOC_006995	Mtbp	TSS7797	chr15:55557407-55626423	13.9064	12.9972	15.2691	14.0576	12.6803	9.92914	13.499	12.0361
XLOC_018584	Gmfg	TSS20865,TSS20866	chr7:28437446-28446895	4.01892	5.18235	4.30369	4.50165	3.88122	4.99891	4.23959	4.37324
XLOC_002673	P4ha2	TSS2987	chr11:54100923-54131667	10.471	11.06	9.82097	10.4507	8.31189	8.50923	8.94268	8.58793
XLOC_007531	Dmc1	TSS8415	chr15:79561497-79605109	1.37527	1.33053	1.4258	1.3772	1.1476	0.991586	1.30276	1.14732
XLOC_014282	Ube2r2	TSS16033	chr4:41136020-41193370	42.5305	47.6599	42.183	44.1245	52.4045	52.4797	46.703	50.5291
XLOC_008260	Atp13a4	TSS9234,TSS9235	chr16:29396037-29544864	0.689666	0.646343	0.580154	0.638721	0.609386	0.608414	0.542333	0.586711
XLOC_008041	Mir99ahg	TSS8995	chr16:77329327-77558428	0.294218	0.331084	0.447357	0.357553	0.167222	0.163532	0.389269	0.240008
XLOC_010718	Ppp2r5b	TSS12011	chr19:6226400-6235840	8.92025	8.61271	6.69624	8.0764	9.51976	10.277	7.81998	9.20558
XLOC_010559	Pax2	TSS11828	chr19:44757393-44837869	47.6375	36.1967	48.8463	44.2268	68.6109	43.8636	62.5855	58.3533
XLOC_014564	Tesk2	TSS16360	chr4:116720954-116807559	3.38339	3.81381	3.33243	3.50988	3.23743	3.47033	3.1519	3.28655
XLOC_016288	Eif2ak1	TSS18310	chr5:143871861-143909839	29.6457	30.3816	30.8694	30.2989	26.8576	24.8376	28.4243	26.7065
XLOC_002894	Tsr1	TSS3228	chr11:74898079-74925798	29.0895	26.4011	33.3938	29.6281	25.2397	22.5393	32.0193	26.5994
XLOC_003634	Mapk7	TSS4069	chr11:61488811-61494266	22.0018	21.8307	20.3404	21.391	24.478	22.6793	22.2408	23.1327
XLOC_016406	Crygn	TSS18440	chr5:24751001-24757843	0.993547	0.92905	0.662357	0.861651	0.505375	0.334758	0.460352	0.433495
XLOC_009891	Dctn4	TSS11082	chr18:60526220-60558762	31.0535	29.5684	33.382	31.3346	28.0346	25.8019	32.1004	28.6456
XLOC_008536	Fgfr1op	TSS9545	chr17:8165517-8196470	17.0939	14.7635	17.8964	16.5846	13.7882	13.2054	16.3516	14.4484
XLOC_009936	Mc5r	TSS11131	chr18:68337602-68339711	0.0580144	0.0801826	0.118103	0.0854333	0.110312	0.0990164	0.171773	0.127034
XLOC_016151	Setd8	TSS18154	chr5:124439929-124462307	36.4098	35.7749	35.2074	35.7974	43.5601	43.5947	37.8854	41.6801
XLOC_007128	Srebf2	TSS7946	chr15:82147268-82204960	43.3479	43.644	40.7828	42.5916	52.2282	51.1193	43.7851	49.0442
XLOC_011968	Eya2	TSS13435,TSS13436,TSS13437	chr2:165595027-165771727	5.22505	4.76119	5.03549	5.00724	5.7586	4.94735	5.41116	5.37237
XLOC_002038	Nr2e1	TSS2300	chr10:42561970-42583588	0.0337431	0.0334531	0.0342701	0.0338221	0.028082	0.0167155	0.0196483	0.0214819
XLOC_004101	Wnt9b	TSS4586	chr11:103727362-103749821	6.63753	6.30115	5.47823	6.13897	7.54689	6.83701	5.82747	6.73712
XLOC_016064	Fam222a	TSS18059	chr5:114568250-114613218	4.747	4.57507	4.32262	4.54823	6.8071	6.39558	5.01922	6.07397
XLOC_012691	Oip5	TSS14242	chr2:119609531-119650160	14.5264	14.0816	16.2855	14.9645	13.1579	13.3174	15.74	14.0718
XLOC_014845	Rere	TSS16678	chr4:150281915-150621966	23.1492	18.63	21.2932	21.0241	33.7181	23.1137	26.7549	27.8622
XLOC_011382	Metap1d	TSS12770	chr2:71389259-71903858	21.3366	19.3629	19.93	20.2098	17.2408	13.3969	17.8411	16.1596
XLOC_020623	Prosc	TSS23128	chr8:27042554-27056132	17.5385	17.5108	17.0964	17.3819	14.0036	13.251	15.6696	14.3081
XLOC_006442	Gm3636	TSS7167	chr14:6735682-6757057	2.9684	2.62181	3.01527	2.86849	1.8657	1.42508	2.60925	1.96668
XLOC_020616	Star	TSS23121	chr8:25808512-25815982	0.262516	0.307302	0.377431	0.31575	0.211258	0.157391	0.268276	0.212308
XLOC_005990	Gzmk	TSS6669	chr13:113171873-113180897	0	0	0.0233334	0.0077778	0.0191988	0.0458026	0.080614	0.0485385
XLOC_021438	Cbln1	TSS24026	chr8:87468852-87472592	0.184097	0.269534	0.209721	0.221117	0.140782	0.140678	0.109003	0.130154
XLOC_007405	Gsdmc2	TSS8259	chr15:63824345-63845176	7.55574	8.28214	4.13614	6.65801	8.9049	12.3098	7.35583	9.52351
XLOC_016284	Daglb	TSS18305	chr5:143464492-143504442	3.81295	3.76501	3.563	3.71365	2.987	3.2075	3.27244	3.15565
XLOC_004748	Tubb2a-ps2	TSS5304	chr12:11882195-11882899	0.328507	0.247656	0.309065	0.295076	0.235082	0.203079	0.266688	0.23495
XLOC_023807	Gm8787	TSS26649	chrX:79330512-79358068	0.0494901	0.0314867	0.0452596	0.0420788	0.0285703	0.0229368	0.0196549	0.0237207
XLOC_007127	Ccdc134	TSS7945	chr15:82127921-82142202	9.23217	8.3079	7.944	8.49469	6.68762	6.87863	6.94204	6.8361
XLOC_018902	E230029C05Rik	TSS21218	chr7:90029158-90049071	0.113089	0.229525	0.180137	0.17425	0.0844005	0.203146	0.120995	0.136181
XLOC_018857	Ttll13	TSS21172	chr7:80246375-80260821	0.155166	0.180726	0.173663	0.169852	0.122516	0.102448	0.0758887	0.100284
XLOC_022076	4933433G15Rik	TSS24702	chr9:75410183-75415537	0.036294	0.0454075	0.0943291	0.0586769	0.0519236	0.0923492	0.133845	0.0927059
XLOC_011425	Zfp804a	TSS12818	chr2:82053657-82259878	0.16395	0.145486	0.160044	0.156493	0.13656	0.130804	0.118592	0.128652
XLOC_008579	Lix1	TSS9594	chr17:17402685-17459388	2.14921	1.98481	2.42574	2.18659	1.7566	1.58757	2.28842	1.87753
XLOC_009336	Cyp4f41-ps	TSS10428	chr17:32950960-32965716	0.630883	0.569602	0.51931	0.573265	0.546542	0.346734	0.387705	0.426994
XLOC_022893	Arih2	TSS25604	chr9:108602942-108649380	15.1314	15.7208	15.0161	15.2894	15.9871	16.641	15.3267	15.9849
XLOC_003525	Canx	TSS3950	chr11:50293956-50325673	161.964	145.481	178.625	162.023	144.235	139.562	164.83	149.542
XLOC_004263	Sectm1b	TSS4762	chr11:121053422-121063569	0.00775575	0.0191649	0.0134205	0.0134471	0.010968	0.0263137	0.0229667	0.0200828
XLOC_014501	Ndc1	TSS16289	chr4:107367783-107414338	25.1874	22.4408	31.3923	26.3402	23.8942	19.2913	27.4988	23.5614
XLOC_007297	Slc1a3	TSS8140	chr15:8634123-8710807	5.21287	4.76533	5.80558	5.26126	4.72021	3.92684	5.48772	4.71159
XLOC_012037	4921531C22Rik	TSS13516	chr2:179976852-179979013	1.46375	1.50695	1.78206	1.58425	1.54956	1.74272	1.92951	1.7406
XLOC_016862	Ncf1	TSS18946	chr5:134220052-134229625	1.36324	1.50156	1.40151	1.4221	1.2223	1.42354	1.18313	1.27632
XLOC_013404	Hist2h3b	TSS15050	chr3:96268653-96269155	0.0982114	0.160259	0.223511	0.16066	0.180065	0.206564	0.255362	0.213997
XLOC_008957	AI661453	TSS10010	chr17:47412733-47470638	2.20057	2.05658	2.07548	2.11088	3.42279	2.87977	2.50245	2.935
XLOC_009477	E130008D07Rik	TSS10582	chr17:43146040-43158291	0.119112	0.0955913	0.124021	0.112908	0.0697884	0.0789516	0.077776	0.0755053
XLOC_023149	Sash3	TSS25894	chrX:48146526-48161563	0.745441	1.01788	0.91907	0.89413	0.678298	0.927858	0.752466	0.786207
XLOC_021021	Cmip	TSS23564,TSS23565	chr8:117257018-117461505	15.277	14.0476	15.1482	14.8243	22.6367	18.6626	17.8175	19.7056
XLOC_003535	BC049762	TSS3960	chr11:51253650-51262951	0.2844	0.233342	0.278627	0.265456	0.307506	0.28737	0.305797	0.300224
XLOC_015601	5930403L14Rik	TSS17541	chr4:154316124-154636873	8.94161	7.87824	8.13388	8.31791	11.5856	11.6505	9.42426	10.8868
XLOC_015494	Igsf21	TSS17413	chr4:140026851-140246811	0.374105	0.470255	0.397957	0.414106	0.311349	0.280555	0.246774	0.279559
XLOC_018194	BC035044	TSS20428	chr6:128848043-128898167	0.25703	0.509283	0.358249	0.374854	0.153116	0.474487	0.280763	0.302789
XLOC_010550	Entpd7	TSS11818	chr19:43689688-43753000	2.73793	2.62488	2.6644	2.67574	3.2959	3.21302	2.86232	3.12375
XLOC_016564	Ociad2	TSS18620	chr5:73322198-73338639	2.96685	3.18813	3.15518	3.10339	2.71267	3.08683	3.01695	2.93882
XLOC_003363	Rnf185	TSS3763	chr11:3202352-3479831	18.708	19.2689	17.5161	18.4977	17.4118	16.6615	16.3953	16.8229
XLOC_009117	Rsph3b	TSS10188	chr17:6904715-6948356	3.89733	3.75809	3.71633	3.79058	3.5189	3.60237	3.51874	3.54667
XLOC_000172	Crygf	TSS201	chr1:65926521-65928304	0.0836926	0.0339231	0.102439	0.0733516	0	0	0.0579524	0.0193175
XLOC_003546	Tcf7	TSS3971	chr11:52252603-52282571	10.7238	10.5161	10.6222	10.6207	14.1406	11.8212	12.5817	12.8478
XLOC_003394	Camk2b	TSS3801	chr11:5969665-6065748	2.26969	2.20602	2.25503	2.24358	2.11924	1.74968	1.89574	1.92155
XLOC_009778	Cxxc5	TSS10928	chr18:35829817-35861688	83.8032	75.0284	65.4662	74.7659	92.718	82.5767	83.2203	86.1717
XLOC_017016	Vmn2r18	TSS19111	chr5:151561660-151586924	0.0378799	0.0318146	0.0551845	0.0416263	0.0460156	0.0554746	0.0712771	0.0575891
XLOC_019961	Furin	TSS22391,TSS22392	chr7:80389193-80405436	22.1748	19.71	20.2321	20.7056	32.2703	31.5815	24.1183	29.3234
XLOC_014968	Lingo2	TSS16817,TSS16818,TSS16819	chr4:35706647-36951744	0.0154198	0.0171301	0.0341052	0.0222184	0.011291	0.00451141	0.0234892	0.0130972
XLOC_005493	Slc38a9	TSS6130	chr13:112660765-112738752	2.20008	2.14597	2.642	2.32935	1.94003	1.35084	1.95675	1.74921
XLOC_015459	Tceb3	TSS17371	chr4:136003369-136021649	18.0076	18.2291	20.149	18.7952	17.1394	15.7043	18.4431	17.0956
XLOC_005336	Slc25a48	TSS5956	chr13:56438354-56472363	0.561058	0.594453	0.688056	0.614522	1.0899	0.953731	0.869211	0.970947
XLOC_010468	1700018L02Rik	TSS11732	chr19:28990351-29048729	0.708563	0.531014	0.689625	0.643067	0.678161	0.506451	0.630361	0.604991
XLOC_004093	1700023F06Rik	TSS4577	chr11:103198943-103218432	0.318958	0.190623	0.154561	0.221381	0.249447	0.163021	0.117069	0.176512
XLOC_022043	Ice2	TSS24665	chr9:69397997-69433074	11.5209	9.73472	12.8129	11.3562	10.6626	9.15967	11.3008	10.3744
XLOC_019379	Zfp583	TSS21752	chr7:6315664-6330434	2.51611	2.26647	2.61713	2.46657	2.23352	2.13983	2.23379	2.20238
XLOC_021866	3110039I08Rik	TSS24471,TSS24472,TSS24473	chr9:41376525-41615183	14.7453	16.2798	17.0471	16.0241	9.0356	5.73891	12.8924	9.2223
XLOC_014447	Mtap	TSS16220	chr4:89137369-89181090	40.541	38.4192	39.896	39.6187	34.8849	32.0226	37.8143	34.9073
XLOC_015684	Magi2	TSS17634,TSS17635	chr5:19227045-20704792	0.883746	1.05394	0.864064	0.933917	1.15017	1.36954	0.966072	1.16193
XLOC_015756	Nrbp1	TSS17714	chr5:31240917-31251562	59.5365	60.6146	60.9391	60.3634	53.4898	53.6489	58.6842	55.2743
XLOC_019791	Prr12	TSS22205	chr7:45027706-45052881	10.1782	7.84035	12.0598	10.0261	17.5672	12.8302	14.576	14.9911
XLOC_006665	Efs	TSS7413	chr14:54916542-54926788	18.0808	17.5132	16.7128	17.4356	20.227	18.6236	19.947	19.5992
XLOC_006179	Gm6498	TSS6883	chr14:48120868-48260883	0.03465	0.0572552	0.159805	0.0839034	0.0574306	0.0682545	0.169689	0.098458
XLOC_005734	Sema4d	TSS6392	chr13:51701247-51793747	11.0637	10.67	8.76599	10.1666	14.9935	12.8208	10.2953	12.7032
XLOC_016173	Mmp17	TSS18176	chr5:129584213-129608211	3.39374	3.74426	3.05283	3.39694	4.27139	4.44712	3.33616	4.01822
XLOC_011687	Slc24a5	TSS13125	chr2:125068126-125123660	0.196784	0.264464	0.284811	0.248686	0.170438	0.222026	0.2129	0.201788
XLOC_006986	Utp23	TSS7787	chr15:51877440-51884622	6.37879	6.93424	6.99634	6.76979	5.611	6.07296	6.71838	6.13411
XLOC_005054	Bag5	TSS5647	chr12:111709489-111713256	21.5191	21.9843	22.4158	21.9731	18.9368	19.0796	21.4794	19.8319
XLOC_004413	Prpf39	TSS4928	chr12:65036333-65073938	17.9037	17.469	22.795	19.3892	15.6823	13.1568	16.2839	15.041
XLOC_000629	Eprs	TSS707	chr1:185363094-185428355	48.6316	43.1373	62.123	51.2973	46.9254	37.8117	57.7673	47.5015
XLOC_016989	Rnf6	TSS19081,TSS19082	chr5:146209193-146221457	15.5414	15.9514	16.6495	16.0474	13.5781	15.3225	15.049	14.6499
XLOC_007316	Fbxl7	TSS8162	chr15:26540458-26895564	7.99492	8.30128	8.71307	8.33642	9.5619	9.48099	9.22106	9.42132
XLOC_015371	C77080	TSS17267,TSS17268,TSS17269,TSS17270	chr4:129189794-129261404	11.7038	12.0942	10.9878	11.5953	16.0379	14.212	12.8307	14.3602
XLOC_022661	Lman1l	TSS25332	chr9:57607032-57620774	0.0334086	0.0273625	0.00922722	0.0233328	0.0149816	0	0	0.00499387
XLOC_020964	Prmt7	TSS23503	chr8:106211053-106251694	27.3702	26.4991	26.3107	26.7267	21.018	22.2557	24.1616	22.4784
XLOC_006018	Gm10409,Gm3020	TSS6701	chr14:3395092-3562944	0.0193013	0	0.0325057	0.017269	0.0273042	0.0158067	0.0561775	0.0330961
XLOC_019172	Zfp553	TSS21520	chr7:127233442-127237860	14.169	13.5001	15.6534	14.4408	18.7282	18.579	17.2833	18.1968
XLOC_023749	Gabre	TSS26584	chrX:72257431-72274721	0.52547	0.616853	0.557374	0.566566	0.392148	0.245134	0.333558	0.323613
XLOC_012985	Tmem189	TSS14572	chr2:167643224-167661544	28.5891	29.9829	26.2109	28.261	29.6347	31.0031	28.4861	29.708
XLOC_004951	Irf2bpl	TSS5533	chr12:86880702-86884814	23.7582	22.404	22.9681	23.0434	36.8689	32.0361	27.22	32.0417
XLOC_022641	Chrna3	TSS25312	chr9:55011342-55026559	0.248668	0.417211	0.194747	0.286875	0.147233	0.211963	0.108933	0.156043
XLOC_020724	Zfp964	TSS23240	chr8:69654555-69664453	1.38055	1.42258	1.82589	1.54301	1.81973	1.75771	1.96661	1.84802
XLOC_009626	Capn13	TSS10760	chr17:73306463-73399296	0.124507	0.0915501	0.0927339	0.10293	0.152734	0.1537	0.179322	0.161919
XLOC_003722	Nup88	TSS4169	chr11:70844760-70969973	52.8535	47.247	55.6548	51.9184	43.043	42.0347	51.8132	45.6303
XLOC_001496	Spock2	TSS1677	chr10:60106256-60133913	33.6293	32.279	41.9084	35.9389	47.5645	39.3342	47.5928	44.8305
XLOC_003602	2610507I01Rik	TSS4032	chr11:59197792-59202431	4.39846	4.67313	4.7016	4.59106	0.486997	3.37334	0.756069	1.5388
XLOC_021072	4933417D19Rik	TSS23620	chr8:123232257-123254175	0.278404	0.202483	0.169375	0.216754	0.106313	0.126742	0.0891958	0.107417
XLOC_005783	Hnrnpk	TSS6446,TSS6447,TSS6448	chr13:58391131-58411149	427.41	409.796	474.192	437.133	400.158	374.09	462.782	412.343
XLOC_004411	Gm527	TSS4926	chr12:64917910-64924591	2.45466	2.02018	2.33794	2.27093	2.6114	2.50723	2.6994	2.60601
XLOC_014073	A930005H10Rik	TSS15798	chr3:115881578-115888130	4.26787	4.01786	4.34184	4.20919	3.81211	2.90331	3.78024	3.49855
XLOC_016485	Stk32b	TSS18526	chr5:37446824-37717153	2.169	2.92927	1.96025	2.35284	2.7197	3.43019	2.13567	2.76185
XLOC_012367	Chn1	TSS13892,TSS13893,TSS13894	chr2:73596525-73775346	7.41202	6.83734	7.45132	7.23356	7.2104	6.51314	6.89577	6.8731
XLOC_017375	Gp9	TSS19508	chr6:87778135-87779762	0.601918	0.984726	0.782071	0.789572	0.475304	0.590501	0.490859	0.518888
XLOC_022677	Gm20199	TSS25354	chr9:59388553-59486374	0.103319	0.021091	0.0670434	0.0638178	0.0644318	0.00494656	0.0162892	0.0285559
XLOC_004967	Gm5662	TSS5551	chr12:88270634-88274497	0.018804	0.0398769	0.0343767	0.0310192	0.00721867	0.0173064	0	0.00817502
XLOC_014158	Clca3a2	TSS15894	chr3:144796558-144819494	0.0826199	0.0917344	0.0599363	0.0780969	0.0696881	0.0754293	0.0279141	0.0576772
XLOC_014646	Zmym6	TSS16450	chr4:127077382-127124374	9.2359	9.10162	10.6406	9.65937	8.03428	5.6601	8.51988	7.40475
XLOC_024016	Zrsr2	TSS26884	chrX:163935442-163958666	13.8907	13.1468	14.8808	13.9728	13.3561	11.9652	13.2297	12.8503
XLOC_019329	Oscar	TSS21693	chr7:3609814-3616157	0.210684	0.113048	0.132468	0.152067	0.170538	0.0976306	0.1108	0.126323
XLOC_002650	Clk4	TSS2963	chr11:51263113-51281770	29.4949	26.4957	30.9082	28.9663	20.5334	15.7026	27.5297	21.2552
XLOC_011108	Cacnb2	TSS12445,TSS12446,TSS12447	chr2:14604305-14987908	1.19339	1.35784	1.27497	1.2754	1.06127	0.943788	0.97066	0.991906
XLOC_015705	Asic3	TSS17656	chr5:24413450-24417834	0.375949	0.324585	0.1887	0.296411	0.203656	0.112637	0.122421	0.146238
XLOC_003241	Axin2	TSS3614	chr11:108920348-108950781	7.90832	7.96009	8.32856	8.06566	10.7392	8.92755	10.1133	9.92668
XLOC_010877	8430431K14Rik	TSS12190	chr19:30564486-31765033	0.0209151	0.0177247	0.00658431	0.0150747	0.0110271	0	0	0.0036757
XLOC_016197	Stx1a	TSS18207	chr5:135023571-135051099	6.55979	6.49908	6.14567	6.40151	5.53887	4.43411	5.29736	5.09011
XLOC_020649	D8Ertd82e	TSS23156	chr8:36094827-36147787	8.99461	8.91854	8.14959	8.68758	11.6572	9.86278	9.72713	10.4157
XLOC_002810	Fxr2	TSS3138	chr11:69632970-69653297	36.7728	32.9821	31.4712	33.742	39.3081	33.9039	32.9212	35.3777
XLOC_009482	Slc25a27	TSS10587	chr17:43641899-43667015	2.71681	2.69544	3.16176	2.858	2.22045	1.16041	2.09124	1.82403
XLOC_019337	D030047H15Rik	TSS21704	chr7:4074124-4136926	0.0529762	0.0313347	0.0532072	0.0458394	0.010933	0.0130676	0.0337189	0.0192398
XLOC_015015	Tpm2	TSS16872	chr4:43513725-43523554	51.6775	54.6715	52.4507	52.9332	43.5344	42.5506	48.4708	44.8519
XLOC_000303	Rnpepl1	TSS354	chr1:92910824-92920585	25.5564	23.2353	19.7499	22.8472	27.212	26.376	24.6656	26.0845
XLOC_000450	Ivns1abp	TSS516	chr1:151344497-151364445	224.131	208.75	251.492	228.124	191.433	195.147	208.131	198.237
XLOC_016891	Orai2	TSS18978	chr5:136147460-136170656	2.29701	2.67108	2.54632	2.5048	2.53226	2.88491	2.61975	2.67897
XLOC_014198	Srsf11	TSS15941,TSS15942	chr3:158010492-158036639	74.4532	73.9736	80.4215	76.2828	67.3608	51.0937	62.1069	60.1871
XLOC_003203	Fmnl1	TSS3572	chr11:103171137-103198900	1.75235	1.75315	1.43778	1.64776	2.56303	2.29148	1.70463	2.18638
XLOC_014061	Prpf38b	TSS15782	chr3:108902806-108911704	34.7685	32.5842	36.7282	34.6936	32.6878	27.4969	30.0668	30.0838
XLOC_004499	Zfp410	TSS5025	chr12:84316858-84344439	26.5664	24.8291	26.7713	26.0556	22.8928	21.2086	25.594	23.2318
XLOC_010267	Sptbn2	TSS11516	chr19:4711222-4752352	3.10841	3.60121	2.90289	3.20417	4.81347	4.3998	3.63236	4.28188
XLOC_008697	Axin1	TSS9717	chr17:26138685-26195811	19.7829	19.1029	18.1393	19.0084	25.9382	22.7272	20.3162	22.9939
XLOC_005394	Brd9	TSS6023	chr13:73937810-73960889	25.1116	24.6997	25.1849	24.9987	20.6177	18.9633	23.407	20.996
XLOC_011147	Pnpla7	TSS12492	chr2:24976032-25054072	2.49776	2.61088	2.34733	2.48532	2.22011	1.99698	2.07616	2.09775
XLOC_010919	Pik3ap1	TSS12241	chr19:41274217-41385070	0.503826	0.632002	0.490666	0.542165	0.57978	0.752935	0.701789	0.678168
XLOC_005960	Ccnb1	TSS6638	chr13:100778738-100786486	87.4964	80.5683	91.3852	86.4833	77.1657	66.8456	87.1016	77.0376
XLOC_022350	Ccr5	TSS25000	chr9:124121542-124127183	0.284321	0.272271	0.323675	0.293422	0.386344	0.442554	0.383	0.403966
XLOC_003930	Ube2z	TSS4403	chr11:96047430-96065364	36.5617	35.8703	35.0189	35.817	45.8176	48.0031	38.7921	44.2043
XLOC_014872	Pex10	TSS16711	chr4:155067029-155072406	9.97062	10.2666	9.47294	9.90339	8.40256	8.89271	8.99068	8.76198
XLOC_002908	Pitpna	TSS3244	chr11:75588107-75628778	33.3947	35.6669	32.3612	33.8076	34.4614	39.0755	35.5935	36.3768
XLOC_005099	Pitrm1	TSS5692	chr13:6548156-6648771	47.9458	45.4919	49.9959	47.8112	44.237	39.3049	47.8497	43.7972
XLOC_000535	Nr1i3	TSS606	chr1:171213969-171226379	0.199224	0.201122	0.127717	0.176021	0.115125	0.077951	0.0880574	0.0937111
XLOC_006637	Supt16	TSS7379	chr14:52110902-52197239	56.3116	51.3562	68.1406	58.6028	50.5156	44.7985	66.1307	53.8149
XLOC_018458	Zfp296	TSS20729	chr7:19577286-19580656	0.740026	0.805886	0.613875	0.719929	0.381993	0.536794	0.503132	0.473973
XLOC_003633	Rnf112	TSS4068	chr11:61448416-61453992	0.302014	0.286803	0.316783	0.301867	0.318152	0.337757	0.352497	0.336135
XLOC_005992	Snx18	TSS6671	chr13:113592178-113618564	34.4791	31.862	31.6412	32.6608	38.1315	38.6427	34.1732	36.9825
XLOC_008079	Ifngr2	TSS9034	chr16:91547093-91564007	21.9741	24.3705	24.6178	23.6541	23.591	29.4881	28.2117	27.0969
XLOC_014717	Stpg1	TSS16531	chr4:135495986-135537803	0.222403	0.357368	0.302393	0.294055	0.381614	0.406707	0.420442	0.402921
XLOC_018250	Gprc5d	TSS20496	chr6:135105990-135118283	0.0627263	0.0257777	0.0135714	0.0340251	0.0332196	0.0131242	0	0.0154479
XLOC_000086	Il1r1	TSS102,TSS103	chr1:40225079-40316177	2.92115	3.04784	2.9917	2.9869	3.6819	3.69851	3.22285	3.53442
XLOC_000991	Tsn	TSS1109	chr1:118298517-118311132	65.0606	64.1577	72.4586	67.2256	64.1919	62.5128	69.8492	65.518
XLOC_000261	Eif4e2	TSS301	chr1:87213913-87240488	48.5177	50.5707	49.7951	49.6278	44.781	45.4365	48.2016	46.1397
XLOC_008676	Gm17801	TSS9696	chr17:25260510-25275528	0.215149	0.154189	0.110203	0.159847	0.135434	0.122644	0.0703691	0.109482
XLOC_005932	Hexb	TSS6608	chr13:97137936-97198357	16.0859	18.3022	17.2603	17.2161	17.0092	19.5481	19.6709	18.7427
XLOC_002054	Gm20597	TSS2316	chr10:53498442-53518989	0.0226835	0.0271172	0.0174207	0.0224071	0.0385189	0.031918	0.0298478	0.0334282
XLOC_000213	Des	TSS248	chr1:75360291-75375015	19.5901	19.9941	22.0768	20.5537	17.4583	14.2252	18.9679	16.8838
XLOC_015261	Nasp	TSS17146,TSS17147	chr4:116601051-116627951	159.777	139.555	180.209	159.847	146.81	120.937	174.367	147.371
XLOC_007871	Psmd2	TSS8808	chr16:20651651-20663414	131.351	127.307	139.431	132.696	114.398	98.8318	129.694	114.308
XLOC_000739	Ankrd23	TSS830	chr1:36530533-36535729	3.6144	3.69283	3.36784	3.55836	2.67433	1.71568	2.55663	2.31555
XLOC_003113	Lasp1	TSS3473	chr11:97799671-97838764	57.4053	62.0076	50.9764	56.7964	65.4083	64.5556	59.2323	63.0654
XLOC_017972	Egr4	TSS20170	chr6:85511121-85513542	0	0.0327334	0.0159022	0.0162119	0.0124808	0.0590502	0.0267123	0.0327478
XLOC_018148	Lrrc23	TSS20378	chr6:124769868-124779727	0.33042	0.453975	0.417563	0.400653	0.263888	0.237167	0.259684	0.25358
XLOC_006396	Scel	TSS7117	chr14:103513340-103613346	1.32445	1.44471	1.32894	1.36603	1.17882	1.18043	1.23371	1.19765
XLOC_012776	Fastkd5,Ubox5	TSS14336	chr2:130589995-130630038	13.8047	13.593	14.3062	13.9013	12.2308	11.6873	13.7373	12.5518
XLOC_000083	Cnot11	TSS99	chr1:39535801-39546877	21.4701	19.9662	20.1373	20.5245	23.1233	20.6022	22.2548	21.9934
XLOC_010321	Trpt1	TSS11572	chr19:6996130-7019469	6.86082	7.06516	7.1056	7.01053	5.98231	4.73081	5.88891	5.53401
XLOC_003676	Kdm6b	TSS4114	chr11:69398517-69413675	10.6432	8.83522	12.6457	10.708	19.9835	14.0078	15.9914	16.6609
XLOC_011022	Nmt2	TSS12353	chr2:3284211-3328877	14.938	13.7187	16.4189	15.0252	14.3468	12.0384	14.4344	13.6065
XLOC_011256	Fam102a	TSS12619	chr2:32535358-32569750	13.7857	13.433	13.0795	13.4327	17.6996	15.0509	14.9117	15.8874
XLOC_015286	Ptprf	TSS17173	chr4:118208212-118291397	40.0824	36.8956	36.2357	37.7379	59.6816	50.1444	42.4007	50.7422
XLOC_006426	Ipo5	TSS7148	chr14:120911193-120948044	104.844	93.4404	122.696	106.993	96.8464	75.7563	115.155	95.9192
XLOC_012406	Smtnl1	TSS13940	chr2:84811175-84822652	0.106101	0.134042	0.114023	0.118055	0.137215	0.166933	0.18689	0.163679
XLOC_021166	6820431F20Rik	TSS23724	chr8:20268285-20297432	1.17207	1.25497	1.64617	1.35774	0.943134	0.982601	1.07767	1.00113
XLOC_009505	Srf	TSS10620	chr17:46546838-46556162	21.2584	20.2007	20.318	20.5924	24.9381	23.5845	21.4196	23.3141
XLOC_020473	Mrgpre	TSS22964	chr7:143778362-143784500	0.984597	1.369	1.11846	1.15735	1.36332	1.52387	1.29682	1.39467
XLOC_022885	Bsn	TSS25595	chr9:108096021-108190383	0.214005	0.215257	0.236985	0.222082	0.271176	0.250965	0.255682	0.259274
XLOC_004386	Npas3	TSS4899	chr12:53248676-54072175	0.562796	0.553487	0.562632	0.559638	0.737729	0.701641	0.61439	0.684587
XLOC_009627	Galnt14	TSS10761	chr17:73493750-73710451	5.10943	5.40677	3.96757	4.82792	4.37664	4.76192	3.75022	4.29626
XLOC_002006	Clvs2	TSS2266	chr10:33512333-33624600	0.0147032	0.0307403	0.0193447	0.0215961	0	0.0255465	0.0111349	0.0122271
XLOC_008792	Col11a2	TSS9823	chr17:34039436-34066242	1.88059	1.43883	1.68313	1.66752	2.64492	1.87098	1.94994	2.15528
XLOC_022251	Spink8	TSS24893	chr9:109816626-109826627	6.70886	7.08132	7.28398	7.02472	9.62922	8.22548	11.119	9.6579
XLOC_008332	Qtrtd1	TSS9310	chr16:43861412-43889676	17.0025	16.056	17.017	16.6918	15.2539	13.4731	16.2125	14.9798
XLOC_022923	Stac	TSS25642	chr9:111561433-111690216	0.746792	0.951939	0.601419	0.766717	0.55144	0.647981	0.504127	0.567849
XLOC_012777	Lzts3	TSS14337	chr2:130632764-130642844	9.52985	10.3571	7.8647	9.25055	11.9296	13.1708	8.69369	11.2647
XLOC_003071	B130006D01Rik	TSS3428	chr11:95723585-95726773	0.0227276	0.00481669	0.0159989	0.0145144	0.0267864	0.0108108	0.0271797	0.0215923
XLOC_009395	Prrc2a	TSS10495	chr17:35149085-35164877	63.3877	51.9596	66.2027	60.5167	107.982	78.4624	81.1661	89.2035
XLOC_015040	Igfbpl1	TSS16899	chr4:45809506-45826827	0.0900434	0.0747531	0.0455588	0.0701184	0.0478612	0.0381257	0.0331661	0.0397177
XLOC_017604	2810454H06Rik	TSS19765	chr6:134897960-134900785	0.847547	0.929481	0.925673	0.9009	0.637696	0.573465	0.805689	0.672283
XLOC_015032	Zbtb5	TSS16891	chr4:44991242-45012412	11.5062	11.2915	11.6526	11.4834	11.2902	10.6359	10.9199	10.9487
XLOC_015837	Anapc4	TSS17806	chr5:52834134-52866734	47.7807	45.1402	53.8164	48.9124	43.6102	42.9015	52.3096	46.2738
XLOC_023495	Sh3kbp1	TSS26295,TSS26296,TSS26297,TSS26298	chrX:159627271-159975920	12.006	11.2663	12.4532	11.9085	11.1937	9.79325	11.9326	10.9732
XLOC_021999	Tle3	TSS24620	chr9:61372365-61418497	24.2834	23.54	23.1847	23.6694	33.0962	27.7034	26.7403	29.18
XLOC_013016	Nespas	TSS14609	chr2:174281236-174346742	0.719024	0.483409	0.713871	0.638768	0.528878	0.399215	0.63231	0.520134
XLOC_019311	Kcnq1	TSS21673	chr7:143107253-143427042	2.47505	2.54608	1.9645	2.32854	3.02212	2.77372	2.21421	2.67002
XLOC_005674	Tubb2b	TSS6322	chr13:34127007-34130354	59.2438	59.4377	64.3073	60.9963	49.0492	52.2609	61.2147	54.1749
XLOC_000517	Tada1	TSS587	chr1:166379166-166409828	31.749	28.8853	30.1881	30.2741	25.2377	24.4955	28.1737	25.969
XLOC_020629	Chrnb3	TSS23134	chr8:27368710-27399730	0.00849483	0.00356904	0.00383579	0.00529989	0	0	0	0
XLOC_008108	Mefv	TSS9065	chr16:3707214-3718124	0.0157678	0.012691	0.0131654	0.0138747	0.00723948	0.00853474	0	0.00525807
XLOC_006705	Gm16973	TSS7455	chr14:56668247-56701000	7.03232	6.4876	6.92399	6.81464	4.92886	3.74025	6.11431	4.92781
XLOC_020405	Sprn	TSS22886	chr7:140137563-140154659	0.235988	0.349751	0.321579	0.302439	0.181546	0.191197	0.231232	0.201325
XLOC_009144	Unc93a	TSS10216	chr17:13108616-13131791	0	0.00576389	0	0.0019213	0.0150106	0.0119682	0.020719	0.0158993
XLOC_011633	Ivd	TSS13059	chr2:118861999-118881357	42.6576	41.6241	44.2203	42.834	37.924	36.6597	42.7424	39.1087
XLOC_021747	Bbs9	TSS24348	chr9:22475714-22888280	5.97291	5.65051	6.21463	5.94602	5.46734	5.14401	6.06116	5.5575
XLOC_002916	Rnmtl1	TSS3254	chr11:76243735-76250622	9.26428	8.37623	9.04457	8.89503	6.96683	7.17744	8.20131	7.44853
XLOC_020966	Zfp90	TSS23505	chr8:106415338-106425889	10.6599	10.3304	10.3862	10.4588	8.46836	7.35815	9.50456	8.44369
XLOC_017942	Hk2	TSS20136	chr6:82725026-82774454	7.26114	6.00671	7.86047	7.04277	6.61385	5.0579	7.57055	6.4141
XLOC_011745	Prn,Prnd,Prnp	TSS13189,TSS13190,TSS13191	chr2:131909927-131956131	32.7917	36.3125	32.9694	34.0245	29.7945	28.0395	28.6002	28.8114
XLOC_023626	Upf3b	TSS26447	chrX:37091833-37110322	16.2394	15.4607	18.6703	16.7901	15.1794	12.2396	16.7412	14.7201
XLOC_022877	Slc38a3	TSS25586,TSS25587	chr9:107651154-107668968	4.60627	5.25258	3.80254	4.5538	3.50682	4.26658	3.48272	3.75204
XLOC_018755	Fut1	TSS21057	chr7:45617605-45621059	0.0704438	0.0706103	0.0898015	0.0769519	0.0787542	0.0875778	0.0963464	0.0875595
XLOC_019489	Psg17	TSS21875	chr7:18813936-18821591	0.0271434	0.0375186	0.0158969	0.026853	0.00656838	0.0315249	0	0.0126978
XLOC_015926	Rufy3	TSS17904,TSS17905	chr5:88565039-88651417	11.3278	11.1897	11.6419	11.3865	10.8408	9.52792	10.09	10.1529
XLOC_006108	Rft1	TSS6804	chr14:30654374-30691313	10.0655	10.9833	11.8368	10.9619	10.6132	11.1441	12.2459	11.3344
XLOC_020283	Palb2	TSS22748	chr7:122107261-122132946	4.72425	4.25995	4.92554	4.63658	3.79868	2.87077	4.49819	3.72255
XLOC_017380	Gata2	TSS19513	chr6:88198663-88207032	15.5237	17.0514	13.5103	15.3618	21.0109	19.4134	15.9006	18.775
XLOC_002557	4930524B15Rik	TSS2860	chr11:31965632-31979651	0.13905	0.0835568	0.10738	0.109996	0.059507	0.0445906	0.0767612	0.0602863
XLOC_006444	Gm3696	TSS7169	chr14:7083024-7105457	0.372753	0.453227	0.412845	0.412942	0.229224	0.246053	0.350386	0.275221
XLOC_019957	Rccd1	TSS22387	chr7:80316615-80324454	4.09473	3.88468	3.89719	3.95887	3.26955	2.91109	3.61753	3.26606
XLOC_020614	Ppapdc1b	TSS23119	chr8:25720047-25724887	21.4276	23.4737	20.3573	21.7529	19.9284	19.8485	18.7192	19.4987
XLOC_010186	Afg3l2	TSS11418	chr18:67404763-67449136	27.1254	26.7734	25.1796	26.3595	24.2428	22.7233	23.9777	23.6479
XLOC_001505	Tbata	TSS1687,TSS1688	chr10:61171963-61188841	0	0.0347842	0.0322694	0.0223512	0.0350966	0.0449222	0.0594237	0.0464808
XLOC_008821	Neu1	TSS9854	chr17:34931252-34937297	7.39735	8.61681	6.15425	7.38947	7.69699	9.54315	7.19741	8.14585
XLOC_001317	Diexf	TSS1472	chr1:193104402-193130251	6.63217	6.49876	6.98169	6.70421	5.5693	4.68275	6.38083	5.54429
XLOC_005890	Nr2f1	TSS6564	chr13:78188972-78236564	29.619	24.8751	24.6343	26.3761	33.7685	30.0994	26.1316	29.9998
XLOC_011813	E130215H24Rik	TSS13265	chr2:150618110-150668932	0.0236982	0.0975187	0.0393762	0.053531	0.0804316	0.152781	0.169359	0.134191
XLOC_005675	Slc22a23	TSS6323	chr13:34179157-34345182	3.59637	3.68962	2.95659	3.41419	4.50099	4.93465	3.32065	4.2521
XLOC_005003	Asb2	TSS5593	chr12:103321141-103356001	0.825428	1.12712	1.07827	1.01027	0.626122	0.542112	0.75163	0.639955
XLOC_019600	Erf	TSS21995	chr7:25242559-25250758	23.8792	23.6224	25.6754	24.3923	32.3077	30.4861	28.0726	30.2888
XLOC_008746	Zfand3	TSS9772	chr17:30005086-30210020	46.0428	44.2565	42.2048	44.168	48.0857	51.0126	46.7269	48.6084
XLOC_010028	Klhl14	TSS11245	chr18:21550376-21656107	6.04175	5.44422	5.1321	5.53936	6.3571	5.64569	5.71192	5.9049
XLOC_016561	Tec	TSS18617	chr5:72755717-72868448	3.77492	3.90785	3.9378	3.87352	3.54567	3.25039	3.58227	3.45944
XLOC_000593	Gm16432	TSS669	chr1:177991434-178048291	0.0124297	0.0105912	0.0351151	0.0193787	0.0294686	0.0238527	0.0399678	0.0310964
XLOC_000161	Ino80dos	TSS188,TSS189	chr1:63114470-63176822	1.08127	1.04682	1.34483	1.15764	0.885796	0.771733	0.807519	0.821683
XLOC_013248	Gm6525	TSS14872	chr3:84160438-84304775	0.188797	0.195416	0.160501	0.181571	0.0999218	0.117724	0.135388	0.117678
XLOC_020270	Eri2	TSS22734	chr7:119760922-119794058	12.9792	11.818	14.7906	13.1959	11.1232	11.072	13.9414	12.0455
XLOC_020505	Cers4	TSS23000	chr8:4493404-4526079	4.49915	4.86898	4.57352	4.64722	4.19395	3.8938	3.96618	4.01798
XLOC_020357	Tial1	TSS22828	chr7:128439776-128461513	26.4605	24.2112	25.8371	25.5029	25.4158	20.5059	22.6167	22.8461
XLOC_003170	Psme3	TSS3536	chr11:101316250-101323530	58.842	60.061	63.4985	60.8005	72.3212	70.6148	67.3149	70.0836
XLOC_005193	BC005537	TSS5792	chr13:24801656-24812899	70.637	66.9735	74.1841	70.5982	88.3899	84.3432	79.3365	84.0232
XLOC_019624	Ltbp4	TSS22021,TSS22022	chr7:27305140-27337612	16.7121	17.3805	15.6191	16.5706	28.9259	23.4945	20.1269	24.1824
XLOC_008532	Rps6ka2	TSS9541	chr17:7170114-7303316	11.0703	9.92528	10.7749	10.5902	14.2186	11.5771	11.8908	12.5622
XLOC_023475	Gpr143	TSS26275	chrX:152781920-152808646	0.0765733	0.053166	0.0789373	0.0695589	0.0650825	0.0441935	0.0756875	0.0616545
XLOC_012410	Lrrc55	TSS13944	chr2:85188070-85196699	0.309115	0.396579	0.325768	0.343821	0.329793	0.469991	0.391213	0.396999
XLOC_003215	Efcab3	TSS3585	chr11:105092218-105117537	0.0847665	0.0707132	0.0551948	0.0702248	0.0611397	0.063865	0.0319862	0.0523303
XLOC_022947	Slc22a13b-ps	TSS25673	chr9:119220490-119231692	0.470414	0.320184	0.190905	0.327168	0.136068	0.127449	0.0812074	0.114908
XLOC_021164	Defb12	TSS23722	chr8:19111930-19114833	0.16182	0.203658	0.0894658	0.151648	0.148631	0.160484	0.061773	0.123629
XLOC_003431	Slc1a4	TSS3842	chr11:20302179-20332713	6.68653	7.08515	6.94023	6.90397	5.67103	5.51655	6.46392	5.88383
XLOC_010633	Eno4	TSS11917	chr19:58943424-58971421	0.373563	0.38361	0.314825	0.357333	0.346882	0.293645	0.221921	0.287483
XLOC_020683	Dctd	TSS23191,TSS23192	chr8:48099091-48141667	24.5075	25.0424	23.8392	24.463	20.1561	18.173	21.729	20.0194
XLOC_020071	Il18bp	TSS22517	chr7:102015076-102018155	3.15925	2.65652	2.14832	2.6547	1.44046	0.981159	1.65402	1.35855
XLOC_022917	Tmie	TSS25635	chr9:110866045-110880083	0.388077	0.650646	0.417424	0.485382	0.741025	1.03638	0.526074	0.767826
XLOC_001371	Map3k5	TSS1533	chr10:19934525-20142750	4.1698	4.05534	4.12254	4.11589	4.39039	4.30336	4.19166	4.29514
XLOC_004908	Zfp36l1	TSS5483	chr12:80107759-80113013	102.784	102.772	95.7053	100.42	136.708	121.037	107.335	121.693
XLOC_016283	Kdelr2	TSS18304	chr5:143403819-143421904	137.91	139.853	137.557	138.44	110.329	124.301	128.443	121.024
XLOC_003720	Inca1	TSS4167	chr11:70688360-70700155	0.484455	0.756108	0.62375	0.621438	0.38481	0.458945	0.459357	0.434371
XLOC_018267	Slc15a5	TSS20520	chr6:137983589-138079916	0.0174323	0.00733495	0.0157893	0.0135188	0.0130831	0	0.0134551	0.00884607
XLOC_012983	Spata2	TSS14570	chr2:167481135-167516166	7.77928	7.74146	7.98003	7.83359	10.4192	9.55282	8.74977	9.57393
XLOC_016358	Dbf4	TSS18387	chr5:8396968-8422716	33.4263	30.1569	34.4433	32.6755	29.5295	26.4052	33.3377	29.7575
XLOC_005672	Tubb2a	TSS6320	chr13:34074279-34078008	32.1506	34.8158	31.5632	32.8432	22.6061	28.2049	28.7984	26.5365
XLOC_018453	Ppp1r13l	TSS20723	chr7:19361215-19378533	2.61614	2.30088	2.34419	2.4204	3.70397	2.60443	3.1778	3.16207
XLOC_011143	Il1rn	TSS12487,TSS12488	chr2:24336859-24351491	0.357007	0.407012	0.431177	0.398399	0.431435	0.430195	0.515059	0.458896
XLOC_008362	Nfkbiz	TSS9341,TSS9342	chr16:55811376-55838641	2.84629	2.68978	2.56177	2.69928	2.32635	1.87156	2.31415	2.17069
XLOC_008806	BC051142	TSS9837	chr17:34398819-34460734	0.160406	0.176781	0.152894	0.16336	0.126412	0.0548193	0.0399449	0.0737254
XLOC_023285	Gm14827	TSS26046	chrX:94442731-94447727	0.261594	0.245378	0.261608	0.256193	0.155274	0.0603524	0.201731	0.139119
XLOC_017809	Nobox	TSS19984	chr6:43303673-43309554	0.0296111	0.0323166	0.0744686	0.0454654	0.0135731	0.00804067	0.0282787	0.0166308
XLOC_000065	Hs6st1	TSS76	chr1:36068399-36106446	21.7155	23.0757	20.736	21.8424	32.2229	29.9578	23.8497	28.6768
XLOC_022702	Smad6	TSS25382	chr9:63953075-64022059	16.2297	14.8154	15.2784	15.4412	19.4028	18.851	16.3921	18.2153
XLOC_016079	Msi1	TSS18074	chr5:115429684-115454202	15.7651	11.8985	17.0477	14.9038	22.2813	16.0737	19.0007	19.1186
XLOC_005253	Gcnt2	TSS5860,TSS5861,TSS5862	chr13:40859767-40960892	3.43008	3.60103	3.65645	3.56252	4.34133	4.48012	3.9125	4.24465
XLOC_006202	Pnp2	TSS6906	chr14:50956140-50964749	0.357628	0.525874	0.432762	0.438755	0.218176	0.190337	0.288382	0.232298
XLOC_016653	Hnrnpd	TSS18722	chr5:99955934-99978938	51.7096	46.4564	56.1764	51.4475	67.3028	56.3533	60.8738	61.51
XLOC_023656	9530027J09Rik	TSS26477	chrX:48256933-48285426	0.0701786	0.107726	0.146045	0.107983	0.0429904	0.0310177	0.106901	0.060303
XLOC_018184	Tulp3	TSS20418	chr6:128321160-128355851	20.3192	18.5535	18.8072	19.2266	23.3785	23.9429	20.5563	22.6259
XLOC_018288	Bcat1	TSS20542,TSS20543	chr6:144993834-145076157	1.08747	1.18066	1.49639	1.25484	0.961918	0.827214	1.31682	1.03532
XLOC_015615	Vwa1	TSS17556	chr4:155768494-155774561	3.05836	3.43167	2.8817	3.12391	2.9575	3.06289	2.58323	2.86787
XLOC_004029	Krt17	TSS4509	chr11:100256216-100260989	0.0283659	0.0919848	0.0770467	0.0657991	0.0089522	0.0208034	0.0191178	0.0162911
XLOC_003106	Arhgap23	TSS3466	chr11:97450159-97502400	7.34111	7.48646	7.53433	7.45397	11.47	10.5491	8.68206	10.2337
XLOC_010510	Cyp26a1	TSS11776	chr19:37697807-37701536	0.82067	1.00259	0.798884	0.874048	0.700076	0.669839	0.634204	0.66804
XLOC_003866	2610027K06Rik	TSS4331	chr11:85353163-85832388	1.15715	1.23655	1.13565	1.17645	0.905067	0.712728	0.940977	0.852924
XLOC_018944	P4ha3	TSS21268	chr7:100285519-100319699	3.92657	4.688	4.14537	4.25331	4.44199	5.33114	4.32084	4.69799
XLOC_017715	Rnf148	TSS19885	chr6:23262773-23839421	0.0329732	0.0274441	0.057101	0.0391728	0.011759	0	0	0.00391967
XLOC_004323	Grhl1	TSS4829,TSS4830	chr12:24572286-24617391	1.69179	1.41475	1.2434	1.44998	1.24032	1.18496	1.08411	1.1698
XLOC_011844	Mylk2	TSS13297	chr2:152911351-152923065	0.116236	0.115985	0.187699	0.139973	0.0849444	0.0798474	0.107904	0.0908986
XLOC_002966	Psmd11	TSS3312	chr11:80428614-80472133	49.0256	44.5561	49.8222	47.8013	51.3697	51.455	53.4902	52.105
XLOC_009990	Zfp438	TSS11198	chr18:5210030-5334439	1.97843	2.00222	2.19581	2.05882	1.8407	1.59267	1.97557	1.80298
XLOC_012618	Wt1os	TSS14166	chr2:105076537-105126510	2.71435	2.70638	2.603	2.67458	2.29257	1.67838	2.15948	2.04348
XLOC_014897	9430015G10Rik	TSS16741	chr4:156109997-156127263	20.3102	19.6177	18.642	19.5233	16.6766	12.7044	16.2774	15.2195
XLOC_002197	Klf16	TSS2466	chr10:80567120-80577296	11.6148	11.4677	11.9264	11.6696	14.3742	12.9553	12.8485	13.3927
XLOC_012354	Gad1os	TSS13875	chr2:70489939-70602012	0.629492	0.761409	0.818109	0.736337	0.595023	0.641544	0.737691	0.658086
XLOC_023471	Iqsec2	TSS26269,TSS26270	chrX:152144267-152225237	2.31166	2.34408	2.39713	2.35096	3.53588	3.20981	2.73983	3.16184
XLOC_004221	Cbx8	TSS4719	chr11:119038435-119040913	5.80451	6.0002	4.9826	5.59577	4.57083	4.98591	4.65058	4.73577
XLOC_004591	AU015791	TSS5132	chr12:105513432-105515248	1.60157	1.56056	1.69454	1.61889	1.44834	1.14036	1.4904	1.3597
XLOC_014225	1700123M08Rik	TSS15972	chr4:11966573-11994295	0.434456	0.558862	0.673952	0.555757	0.683459	0.878746	0.760628	0.774278
XLOC_019341	Rdh13	TSS21708	chr7:4425664-4445657	13.4032	13.1057	13.7283	13.4124	11.0162	10.3688	12.993	11.4593
XLOC_014707	Trim63	TSS16518	chr4:134315119-134329629	1.62861	2.01872	2.18758	1.94497	1.92448	2.1487	2.63765	2.23694
XLOC_023380	Tnmd	TSS26158	chrX:133851007-133865578	0.136062	0.25069	0.378186	0.254979	0.0591014	0.0587293	0.103151	0.0736606
XLOC_010667	2010003K11Rik	TSS11954	chr19:4496787-4498583	0.0364472	0.0299764	0.0154824	0.027302	0	0.0149707	0	0.00499023
XLOC_015561	Angptl7	TSS17492	chr4:148448581-148557685	0.345278	0.650355	0.797824	0.597819	0.279109	0.448487	0.550201	0.425932
XLOC_007190	Irak4	TSS8021	chr15:94543659-94568316	3.83972	4.24457	3.86001	3.98143	4.50539	4.63024	4.06812	4.40125
XLOC_016302	Zkscan5	TSS18326	chr5:145204558-145221750	8.05787	8.01667	9.00913	8.36122	7.77537	6.95568	8.12546	7.61884
XLOC_009871	Gramd3	TSS11061	chr18:56432131-56503792	13.0622	12.3079	14.1447	13.1716	11.0229	11.3069	13.4145	11.9148
XLOC_022710	Kbtbd13	TSS25392	chr9:65388683-65391652	1.26344	1.42977	1.31754	1.33692	1.34234	1.70789	1.50462	1.51828
XLOC_021011	Mon1b,Syce1l	TSS23552,TSS23553,TSS23554	chr8:113635585-113655533	6.02198	5.85913	5.81373	5.89828	7.70352	7.18732	6.26364	7.05149
XLOC_014644	AU040320	TSS16447,TSS16448	chr4:126753554-126967923	8.89054	8.87375	7.62954	8.46461	11.4902	11.0562	8.32061	10.289
XLOC_012759	Gm14005	TSS14317	chr2:128298662-128429351	0.816971	1.1694	0.748143	0.911505	1.00048	1.7987	1.15063	1.3166
XLOC_010370	A430093F15Rik	TSS11630	chr19:10740946-10786043	0.0917928	0.0916159	0.0884439	0.0906175	0.0527301	0.0790108	0.0409862	0.0575757
XLOC_016067	Ankrd13a	TSS18062	chr5:114775139-114805820	35.5245	34.8066	31.365	33.8987	36.9273	35.3348	33.2989	35.187
XLOC_007224	Smarcd1	TSS8060	chr15:99702286-99713995	37.0979	32.8128	34.7487	34.8865	49.936	36.5069	43.0863	43.1764
XLOC_004215	Timp2	TSS4710	chr11:118301060-118355411	59.22	60.9681	54.4397	58.2093	66.8437	63.15	62.5683	64.1873
XLOC_003921	Itga3	TSS4392,TSS4393	chr11:95044474-95076811	13.9713	14.0019	10.347	12.7734	17.8158	15.0174	13.6033	15.4788
XLOC_012307	Rbm43	TSS13820,TSS13821	chr2:51924448-51935009	6.21728	6.29595	6.19815	6.23713	5.43334	5.9686	5.8731	5.75835
XLOC_010899	Ide	TSS12218	chr19:37268740-37330613	34.2733	30.8212	38.7305	34.6083	32.2403	24.1651	34.7935	30.3996
XLOC_009100	2700099C18Rik	TSS10170	chr17:94750099-94834799	12.0826	10.5969	11.5495	11.4097	8.67975	7.02507	10.5882	8.76434
XLOC_015028	Gne	TSS16885,TSS16886	chr4:44034074-44084177	8.26448	8.56216	8.14595	8.3242	7.30268	6.71187	7.52053	7.17836
XLOC_007150	Nup50	TSS7970	chr15:84923427-84942963	28.1813	25.4976	26.8456	26.8415	28.6827	27.3922	28.3663	28.1471
XLOC_004496	Acot6	TSS5022	chr12:84100653-84109783	1.74188	1.75711	2.02003	1.83967	2.06714	1.84378	2.27032	2.06041
XLOC_022945	Slc22a14	TSS25671	chr9:119169455-119190393	0.0255818	0.0282204	0.0294716	0.0277579	0.0181106	0.0216081	0.0125647	0.0174278
XLOC_021943	Dnaja4	TSS24559	chr9:54699558-54716317	1.69243	1.6361	1.72269	1.68374	1.50032	1.57774	1.50099	1.52635
XLOC_011402	Hoxd4	TSS12793	chr2:74710043-74748271	23.9047	24.2031	24.9997	24.3692	18.1548	12.5675	20.898	17.2068
XLOC_015659	Slc25a40	TSS17605	chr5:8422837-8454839	5.58728	5.17406	5.71742	5.49292	4.39412	3.28442	5.16696	4.28183
XLOC_001207	Nit1	TSS1352	chr1:171329144-171345645	25.8851	27.3855	22.4808	25.2505	23.2324	24.2034	21.644	23.0266
XLOC_012088	Sec61a2	TSS13577	chr2:5870986-5895353	27.3694	28.1472	31.8785	29.1317	25.9791	22.9206	27.8817	25.5938
XLOC_015204	Insl5	TSS17082,TSS17083	chr4:103017872-103026842	0.204977	0.250955	0.340228	0.265387	0.0930615	0.0823017	0.29264	0.156001
XLOC_017811	Ezh2	TSS19986	chr6:47530273-47595030	53.1026	47.5043	53.7654	51.4574	52.0539	43.6634	51.043	48.9201
XLOC_023408	Tceal3	TSS26189	chrX:136666374-136668377	5.14674	5.05795	4.80538	5.00336	3.37568	4.24452	4.1397	3.91997
XLOC_017203	Zfp775	TSS19315	chr6:48613179-48623227	2.61337	2.7903	2.24091	2.54819	2.74053	2.90143	2.52732	2.72309
XLOC_005645	Prl8a8	TSS6289	chr13:27507071-27513213	0.0472669	0.0590872	0.0210457	0.0424666	0.0351738	0.0211277	0	0.0187672
XLOC_022583	Cep164	TSS25252	chr9:45766945-45828638	8.73627	8.17046	8.5149	8.47388	11.5814	9.14108	9.96662	10.2297
XLOC_008051	Mir155,Mir155hg	TSS9005,TSS9006	chr16:84713022-84715244	0.301677	0.243239	0.332439	0.292452	0.0892006	0.0678488	0.276814	0.144621
XLOC_021562	Adat1	TSS24156	chr8:111966907-111992302	5.09685	4.52036	5.09796	4.90506	4.60919	3.83608	4.91205	4.45244
XLOC_009795	Gm37013,Gm38666,Pcdha1,Pcdha10,Pcdha11,Pcdha12,Pcdha2,Pcdha3,Pcdha4,Pcdha5,Pcdha6,Pcdha7,Pcdha7-g,Pcdha8,Pcdha9,Pcdhac1,Pcdhac2,Pcdhga1,Pcdhga10,Pcdhga11,Pcdhga12,Pcdhga2,Pcdhga3,Pcdhga4,Pcdhga5,Pcdhga6,Pcdhga7,Pcdhga8,Pcdhga9,Pcdhgb1,Pcdhgb2,Pcdhgb4,Pcdhgb5,Pcdhgb6,Pcdhgb7,Pcdhgb8,Pcdhgc3,Pcdhgc4,Pcdhgc5	TSS10945,TSS10946,TSS10947,TSS10948,TSS10949,TSS10950,TSS10951,TSS10952,TSS10953,TSS10954,TSS10955,TSS10956,TSS10957,TSS10958,TSS10959,TSS10960,TSS10961,TSS10962,TSS10963,TSS10964,TSS10965,TSS10966,TSS10967,TSS10968,TSS10969,TSS10970,TSS10971,TSS10972,TSS10973,TSS10974,TSS10975,TSS10976,TSS10977,TSS10978,TSS10979,TSS10980,TSS10981,TSS10982	chr18:36930284-37841872	59.8261	62.2214	67.0703	63.0393	89.0669	80.4109	75.6216	81.6998
XLOC_022939	Stmn1-rs1	TSS25663	chr9:115242581-115310421	0.0866299	0.0357353	0.0360311	0.0527988	0	0	0	0
XLOC_010964	Psd	TSS12289	chr19:46304736-46327156	0.733995	0.792707	0.718764	0.748489	0.696076	0.686487	0.576575	0.653046
XLOC_021358	Ano8	TSS23938	chr8:71469193-71486067	8.09971	7.13962	7.59173	7.61035	10.2125	8.15366	8.35062	8.90559
XLOC_008182	Ccdc116	TSS9144,TSS9145	chr16:17139063-17148857	0.396126	0.387543	0.427229	0.403633	0.351942	0.220141	0.271562	0.281215
XLOC_023101	Zcchc12	TSS25840	chrX:36195903-36199158	1.8211	2.1799	2.03039	2.01046	1.59492	1.64059	1.81032	1.68194
XLOC_007921	Tm4sf19	TSS8867	chr16:32400505-32408227	0.0187453	0	0	0.00624843	0.0531767	0.0159011	0.0548668	0.0413149
XLOC_003255	D11Wsu47e	TSS3633	chr11:113684411-113694647	9.5446	9.33266	8.95703	9.2781	9.29406	8.87397	8.1507	8.77291
XLOC_020288	3100003L05Rik	TSS22753	chr7:124625669-124708935	0.389813	0.352267	0.311217	0.351099	0.163827	0.222399	0.241613	0.20928
XLOC_021049	Jph3	TSS23597	chr8:121730558-121791083	0.173542	0.229545	0.172954	0.192014	0.193424	0.269494	0.239576	0.234165
XLOC_022657	Ppcdc	TSS25328	chr9:57412659-57440114	5.16393	4.85175	5.02366	5.01311	4.47887	3.90869	4.77152	4.38636
XLOC_011984	Ptpn1	TSS13454	chr2:167932326-167979385	17.5284	17.443	16.9785	17.3166	21.7497	21.5586	18.1033	20.4705
XLOC_009667	Srbd1	TSS10806	chr17:85984664-86145175	11.5837	11.0021	12.8799	11.8219	10.7564	8.60566	11.6863	10.3495
XLOC_005042	3110009F21Rik	TSS5635	chr12:110151653-110158073	0.0221465	0	0.00993788	0.0106948	0.0582576	0.00997293	0.0342887	0.0341731
XLOC_005866	Irx1	TSS6536	chr13:71958231-71963723	14.4436	15.4989	8.08702	12.6765	15.6831	19.222	10.019	14.9747
XLOC_004989	Gpr68	TSS5575,TSS5576	chr12:100876681-100908198	0.214242	0.269465	0.296944	0.260217	0.179049	0.186707	0.171131	0.178962
XLOC_022002	Cln6	TSS24623	chr9:62838786-62875917	17.6817	19.8986	17.0336	18.2046	23.1502	21.3837	20.8321	21.7887
XLOC_008691	Fbxl16	TSS9711	chr17:25809084-25821265	1.37848	1.48571	1.27465	1.37961	1.72753	1.7801	1.36475	1.62413
XLOC_010120	Ccdc112	TSS11348	chr18:46282150-46311928	7.2245	6.70963	8.49078	7.47497	8.00628	7.45994	8.69713	8.05445
XLOC_015383	Txlna	TSS17284,TSS17285	chr4:129626076-129641065	39.7252	39.3094	36.4054	38.48	36.8286	32.6627	33.816	34.4358
XLOC_013467	Ovgp1	TSS15123	chr3:105973801-105987423	0.952118	0.934571	1.06863	0.985106	0.733475	0.313427	0.767784	0.604895
XLOC_011901	Src	TSS13358	chr2:157424292-157471838	19.5638	19.7238	19.2206	19.5027	25.2179	23.0141	20.9277	23.0532
XLOC_015329	Mfsd2a	TSS17220	chr4:122946850-122961188	3.22115	2.58196	3.0184	2.9405	2.02546	1.68986	2.70466	2.13999
XLOC_021234	Leprotl1	TSS23798	chr8:34135571-34146739	25.3646	23.5	25.0983	24.6543	22.2041	21.9177	24.0234	22.7151
XLOC_002901	Mir22,Mir22hg	TSS3235,TSS3236	chr11:75461538-75466690	2.25293	2.76119	2.24909	2.42107	1.63245	1.7645	1.96364	1.78686
XLOC_006446	Gm3558	TSS7171	chr14:7545150-7568566	0.245437	0.238187	0.301218	0.261614	0.217753	0.176433	0.203556	0.199247
XLOC_018536	Prr19	TSS20811	chr7:25301358-25304133	0.395357	0.322441	0.341649	0.353149	0.363713	0.240976	0.223965	0.276218
XLOC_007986	Cd200r4	TSS8938	chr16:44820727-44839150	0.0524541	0.0705429	0.0482223	0.0570731	0.00807445	0.0486447	0.0329784	0.0298992
XLOC_018333	Zfp628	TSS20594	chr7:4915216-4922003	6.11916	5.8461	6.16529	6.04352	9.30542	6.85496	7.89367	8.01802
XLOC_012167	Nacc2	TSS13662,TSS13663	chr2:26055535-26122811	3.28666	3.45298	2.99352	3.24439	3.95375	3.89732	3.17632	3.6758
XLOC_014154	Lmo4	TSS15889,TSS15890	chr3:144188529-144205255	52.1574	52.9969	47.5084	50.8876	55.3142	62.0536	51.8935	56.4204
XLOC_003277	2310067B10Rik	TSS3658	chr11:115765432-115799033	14.3965	14.1204	13.3061	13.941	19.0204	16.7284	14.7187	16.8225
XLOC_006955	Pop1	TSS7751	chr15:34495310-34530653	10.1138	8.99816	11.2434	10.1185	8.61129	8.31719	10.6877	9.20539
XLOC_016087	B230112J18Rik	TSS18083	chr5:116312359-116318274	0.24346	0.232684	0.202001	0.226048	0.19358	0.162643	0.057858	0.138027
XLOC_005929	Hmgcr	TSS6604	chr13:96648961-96670936	32.353	27.0017	35.6971	31.6839	26.6078	25.1624	32.6529	28.141
XLOC_018589	Fbxo27	TSS20872,TSS20873	chr7:28692848-28699337	2.29596	2.28311	2.14447	2.24118	2.15513	2.00337	2.0509	2.0698
XLOC_008856	Ier3	TSS9895	chr17:35821712-35822911	7.21294	9.1002	5.04026	7.1178	5.40108	8.38263	4.27909	6.02093
XLOC_020790	Hmgxb4	TSS23312	chr8:74993702-75031972	17.962	17.3411	20.5394	18.6142	16.978	16.4605	18.2537	17.2307
XLOC_017859	Tril	TSS20041	chr6:53815467-53820825	58.7499	58.5737	61.5383	59.6206	78.1787	66.6666	69.2676	71.371
XLOC_005174	Hist1h2bg	TSS5769	chr13:23571399-23571863	2.64462	1.41934	1.96033	2.0081	2.16988	1.10069	1.00969	1.42675
XLOC_015792	Adra2c	TSS17758	chr5:35278565-35281763	1.00011	0.967716	0.779102	0.915643	1.1581	1.51069	1.10109	1.25663
XLOC_009504	Cul9	TSS10619	chr17:46500608-46546388	1.48304	1.43875	1.47431	1.46537	2.08331	1.71664	1.68968	1.82988
XLOC_008134	Tmem186	TSS9092	chr16:8633730-8637701	13.3412	12.8161	14.1163	13.4245	10.5358	10.592	13.4096	11.5125
XLOC_022007	Lctl	TSS24628	chr9:64117146-64172931	0.0166251	0.0205544	0.0140262	0.0170686	0.0287163	0.0476978	0.0241223	0.0335121
XLOC_007214	Dnajc22	TSS8048	chr15:99099483-99104707	6.14988	6.23933	6.46181	6.28367	6.79797	8.06069	7.31218	7.39028
XLOC_004708	Mta1	TSS5262	chr12:113098277-113137206	44.7181	38.6917	44.5153	42.6417	62.5499	47.2118	50.7253	53.4957
XLOC_002196	Rexo1	TSS2465	chr10:80540925-80561560	15.1762	13.5322	13.6263	14.1116	18.7509	14.638	15.5758	16.3216
XLOC_008545	Cahm	TSS9559	chr17:10319918-10321141	2.73916	2.49134	2.75065	2.66038	1.44425	2.14738	1.87288	1.8215
XLOC_022371	Cep57	TSS25023	chr9:13807787-13827107	24.6434	23.6216	28.0545	25.4398	22.6973	22.0661	23.7728	22.8454
XLOC_004779	Colec11	TSS5336	chr12:28594172-28623290	1.49625	1.78338	1.1417	1.47378	1.04277	1.41749	1.02862	1.16296
XLOC_007158	Ppara	TSS7980,TSS7981	chr15:85735563-85806851	0.585265	0.749385	0.546372	0.627007	0.732466	1.10732	0.689413	0.843066
XLOC_003418	Ddc	TSS3826,TSS3827	chr11:11814100-11898144	3.79524	4.49048	4.32909	4.20494	3.68631	4.21099	3.91746	3.93825
XLOC_000130	Spats2l	TSS151,TSS152	chr1:57774860-57948397	11.5782	11.5634	11.3624	11.5013	10.3849	10.2948	11.0432	10.5743
XLOC_020678	Irf2	TSS23186	chr8:46739744-46847458	6.57525	6.35994	6.77672	6.57064	8.28739	8.15127	7.22956	7.88941
XLOC_000687	Sbspon	TSS777	chr1:15853861-15892722	1.22708	1.30796	1.48682	1.34062	1.67191	2.02787	1.68823	1.796
XLOC_004181	Grb2	TSS4674	chr11:115644143-115708597	33.5253	35.4655	33.0076	33.9995	45.1117	43.4611	36.0389	41.5372
XLOC_017487	Rasgef1a	TSS19636	chr6:118066384-118091546	0.367551	0.409451	0.283507	0.353503	0.341573	0.367849	0.202851	0.304091
XLOC_022413	Angptl6	TSS25068	chr9:20868641-20879710	1.77588	1.92296	1.61856	1.77247	1.2348	1.78353	1.23375	1.41736
XLOC_016228	Ephb4	TSS18242	chr5:137350108-137374522	42.7361	44.5631	39.9769	42.4254	54.1686	49.3951	44.391	49.3182
XLOC_014422	Acer2	TSS16193	chr4:86874413-86932490	15.4071	15.9223	14.6589	15.3294	17.0272	16.4723	15.4432	16.3142
XLOC_006666	Myh6	TSS7414	chr14:54941920-54966607	0.0440681	0.0429149	0.0862095	0.0577308	0.0333239	0.0192702	0.0477369	0.0334437
XLOC_019185	Fbxl19	TSS21535	chr7:127746774-127768928	29.8806	26.2368	30.973	29.0301	36.2706	31.8093	32.5458	33.5419
XLOC_007796	Ciita	TSS8720,TSS8721,TSS8722	chr16:10480071-10527640	0.129132	0.198125	0.230411	0.185889	0.285014	0.238875	0.337043	0.286977
XLOC_011563	Slc1a2	TSS12966,TSS12967	chr2:102658682-102790784	0.0817828	0.074049	0.0973596	0.0843971	0.0644502	0.0464958	0.0435819	0.0515093
XLOC_016615	Adamts3	TSS18678	chr5:89673840-89883334	0.828435	0.8362	0.860654	0.841763	1.05163	0.971052	0.923673	0.982118
XLOC_006218	Tmem253	TSS6925	chr14:51984832-52020733	0.30189	0.349624	0.212169	0.287894	0.221688	0.117536	0.10221	0.147145
XLOC_009637	Eif2ak2,Gm6548	TSS10773,TSS10774	chr17:78850504-78882572	10.1611	10.7717	11.1512	10.6947	9.48931	9.49639	10.7503	9.912
XLOC_004917	Gm20337	TSS5492	chr12:80942651-80945399	0.640502	0.803347	0.89706	0.780303	0.345482	0.730994	0.648815	0.575097
XLOC_013639	Hey1	TSS15314	chr3:8663358-8667038	35.0073	35.0931	30.9853	33.6952	29.513	25.2206	28.0254	27.5863
XLOC_017633	Slco1b2	TSS19800	chr6:141629517-141686635	0.00504773	0.0213466	0.00920925	0.0118679	0	0.00464001	0	0.00154667
XLOC_017577	Clec1b	TSS19737	chr6:129397296-129405413	0.981761	1.07801	1.18833	1.0827	0.675345	0.998435	0.977655	0.883812
XLOC_006415	Gpr180	TSS7136	chr14:118137126-118164232	15.2519	15.5204	15.7694	15.5139	13.3162	14.5754	15.1204	14.3373
XLOC_022922	Mlh1	TSS25641	chr9:111228227-111271608	15.2969	13.2621	15.2217	14.5936	12.0398	11.1586	14.3464	12.5149
XLOC_001251	Hmga2-ps1	TSS1398	chr1:176814659-177020432	0.218738	0.352777	0.243506	0.271674	0.199482	0.274475	0.181249	0.218402
XLOC_019200	Slc5a2	TSS21550	chr7:128265696-128298131	2.29157	2.23433	1.23163	1.91918	1.55058	1.50054	1.04424	1.36512
XLOC_016299	Arpc1b	TSS18323	chr5:145114255-145128186	88.1983	93.0227	83.4618	88.2276	71.3966	72.0091	78.3096	73.9051
XLOC_020402	Caly	TSS22882,TSS22883	chr7:140069879-140082548	0.513346	0.651652	0.31271	0.492569	0.206057	0.348094	0.235263	0.263138
XLOC_019707	Hpn	TSS22116,TSS22117	chr7:31098724-31115326	12.378	19.0172	9.59537	13.6635	15.4194	19.7823	12.5894	15.9304
XLOC_017518	Necap1	TSS19668	chr6:122874556-122888941	19.6701	19.6036	20.4511	19.9083	18.9766	18.6119	18.3947	18.6611
XLOC_016834	Cdk2ap1	TSS18918	chr5:124345438-124354628	58.374	56.7926	53.575	56.2472	47.6499	48.3478	50.9463	48.9813
XLOC_010452	Apba1	TSS11715	chr19:23758875-23949597	1.76577	2.07364	1.83877	1.89273	2.61327	2.58204	2.0768	2.42404
XLOC_001959	Slc35d3	TSS2217	chr10:19847916-19851459	0.120422	0.270353	0.136554	0.175776	0.0855469	0.141206	0.0546593	0.0938041
XLOC_002865	Atp2a3	TSS3199	chr11:72961168-72993043	1.83501	2.06072	1.73705	1.87759	2.22573	2.23048	1.88199	2.11273
XLOC_018784	Slc6a5	TSS21091,TSS21092	chr7:49910298-49959493	0.0355584	0.0220485	0.0228799	0.0268289	0.00620874	0.014872	0	0.00702691
XLOC_000377	Ctse	TSS432	chr1:131638313-131675507	6.76665	6.85578	6.04091	6.55445	7.66762	10.0875	7.98478	8.57997
XLOC_021074	Spire2	TSS23622	chr8:123332712-123369518	2.37427	2.46376	2.07753	2.30519	2.51991	2.70225	2.14326	2.45514
XLOC_022411	Olfm2	TSS25066	chr9:20667985-20728214	2.08569	2.14346	1.75934	1.99616	2.18627	2.50776	1.98086	2.22496
XLOC_003062	Ppp1r9b	TSS3419	chr11:94991211-95006898	28.7139	27.715	30.8668	29.0986	38.9727	37.8218	33.4133	36.7359
XLOC_003863	Bcas3os1	TSS4328	chr11:85353163-85832388	0.0166276	0.0139597	0.0254444	0.0186772	0.0125973	0	0.00868853	0.00709528
XLOC_011664	Tubgcp4	TSS13095	chr2:121171167-121271407	17.2257	14.666	17.7723	16.5547	14.5303	14.0163	15.6035	14.7167
XLOC_004350	Atxn7l1	TSS4859	chr12:33147685-33251157	6.56009	6.20355	7.22147	6.6617	5.6225	5.95081	6.63418	6.06916
XLOC_008685	Gng13	TSS9705	chr17:25717171-25727415	0.473288	0.886229	0.441208	0.600242	0.22345	0.627852	0.37782	0.409707
XLOC_011021	Fam171a1	TSS12352	chr2:3118387-3227809	31.8974	33.5122	29.3068	31.5721	37.9946	38.5479	30.7662	35.7696
XLOC_002640	Hnrnph1	TSS2953	chr11:50377718-50386528	364.61	317.348	386.1	356.019	316.54	304.124	357.044	325.903
XLOC_019154	Sbk1	TSS21500	chr7:126272618-126294999	38.2227	34.7888	35.2464	36.086	47.0472	50.1099	39.6158	45.591
XLOC_008544	1700010I14Rik	TSS9558	chr17:8988332-9008319	1.3193	1.27286	1.27529	1.28915	1.12836	0.921206	1.17011	1.07323
XLOC_018225	Styk1	TSS20469	chr6:131299143-131313827	1.50912	1.36955	1.24855	1.37574	1.19056	1.18486	1.15825	1.17789
XLOC_017679	Pon1	TSS19848	chr6:5168089-5193946	0.0493904	0.123733	0.0327574	0.0686269	0.00903986	0.0325261	0	0.0138553
XLOC_020909	Mmp15	TSS23443	chr8:95352336-95374293	9.80198	9.01033	10.9112	9.90784	16.9752	13.8645	12.7391	14.5263
XLOC_018256	Plbd1	TSS20503	chr6:136612070-136661893	1.43921	1.98065	1.51139	1.64375	1.24706	1.71227	1.44492	1.46808
XLOC_020727	Lpar2	TSS23243	chr8:69822564-69831102	4.76127	4.96211	5.01765	4.91368	5.30725	5.62298	5.17491	5.36838
XLOC_021987	Adpgk	TSS24608	chr9:59291571-59316200	20.3835	17.9189	18.6886	18.997	18.6435	17.143	18.0689	17.9518
XLOC_007472	Oplah	TSS8345	chr15:76294433-76307245	4.17677	4.43766	3.25343	3.95595	4.64117	4.55228	3.58818	4.26054
XLOC_006961	Spag1	TSS7758	chr15:36179529-36235177	2.11056	2.06641	2.05526	2.07741	1.68674	1.38191	1.87098	1.64654
XLOC_001614	Fstl3	TSS1816	chr10:79697304-80369637	4.39703	5.03329	3.17531	4.20188	3.72546	4.71419	2.95054	3.79673
XLOC_007745	Sp7	TSS8660	chr15:102357176-102366271	1.07423	1.35682	1.11269	1.18125	1.60893	1.6463	1.27197	1.50907
XLOC_011829	Csnk2a1	TSS13282	chr2:152226839-152281851	37.5616	35.1824	41.1535	37.9658	34.7358	30.8798	40.0424	35.2193
XLOC_014746	Hp1bp3	TSS16564,TSS16565	chr4:138216611-138244682	57.6616	56.0369	61.6142	58.4376	55.8333	49.4239	57.6852	54.3141
XLOC_010884	Acta2	TSS12199	chr19:34240335-34255373	72.7301	94.9771	66.6037	78.1036	52.4281	67.6245	59.961	60.0045
XLOC_005694	Mak	TSS6348,TSS6349	chr13:41025119-41079706	0.376016	0.40704	0.466568	0.416541	0.292738	0.326091	0.446382	0.35507
XLOC_005452	Gfm2	TSS6085	chr13:97137936-97198357	13.3711	12.5803	14.5391	13.4968	11.8955	12.1887	12.886	12.3234
XLOC_022902	Fbxw16	TSS25615	chr9:109432317-109449140	0	0	0	0	0.00800491	0.0285791	0.0166638	0.0177493
XLOC_016075	Coq5	TSS18070	chr5:115279701-115296972	16.1023	17.3812	16.5844	16.6893	13.6165	14.034	15.7727	14.4744
XLOC_004072	Atxn7l3	TSS4553	chr11:102284819-102296629	34.2037	33.9542	35.2235	34.4605	43.4433	45.1253	37.8589	42.1425
XLOC_006466	Ube2e2	TSS7194	chr14:18573576-18893627	18.0399	18.3487	17.1422	17.8436	19.0157	21.2585	18.5125	19.5956
XLOC_015759	Zfp512	TSS17717	chr5:31452435-31481753	22.0626	21.5711	22.2028	21.9455	19.7411	18.3208	21.4056	19.8225
XLOC_008262	9030404E10Rik	TSS9237	chr16:30021841-30039479	0.0554042	0.122645	0.063782	0.0806104	0.0260361	0.0155428	0	0.0138596
XLOC_012208	6530402F18Rik,Ntng2	TSS13709,TSS13710	chr2:29194725-29252993	4.36303	4.84667	3.39725	4.20232	7.46302	7.08699	4.15224	6.23408
XLOC_014985	Dcaf12	TSS16838	chr4:41291299-41314901	34.2184	35.4535	33.034	34.2353	37.9456	37.0295	34.4157	36.4636
XLOC_014211	8430436N08Rik	TSS15956	chr4:7560687-7573801	0.0955966	0.0969197	0.0689846	0.087167	0.114881	0.155704	0.148866	0.139817
XLOC_012857	Trib3	TSS14426	chr2:152337424-152344060	0.613253	0.951924	0.62453	0.729902	0.3758	0.581194	0.528239	0.495078
XLOC_013946	Adamtsl4	TSS15657	chr3:95676200-95687917	1.39851	1.58721	1.2138	1.39984	1.773	1.7899	1.32431	1.62907
XLOC_016971	Tecpr1	TSS19063	chr5:144195346-144223578	5.13858	5.02313	5.37833	5.18001	7.96651	7.40207	6.03983	7.13614
XLOC_007081	Sh3bp1	TSS7889	chr15:78899785-78912052	10.6771	10.1294	11.2121	10.6729	13.915	11.4586	12.4429	12.6055
XLOC_017637	Spx	TSS19804	chr6:142413430-142419740	0.601046	0.655968	0.580885	0.612633	0.38507	0.253352	0.461705	0.366709
XLOC_006662	Homez	TSS7409,TSS7410	chr14:54852736-54864158	4.59179	4.69471	4.68698	4.65783	5.04646	5.10136	4.79296	4.98026
XLOC_001289	Gm2061	TSS1439	chr1:185447115-185468761	0.0265032	0.0603102	0.0341093	0.0403076	0.0140139	0.0166763	0.00978009	0.0134901
XLOC_003089	Hoxb4	TSS3448	chr11:96318266-96321638	11.8512	10.552	10.817	11.0734	9.2118	6.24401	9.67344	8.37642
XLOC_015046	Coro2a	TSS16905,TSS16906	chr4:46536936-46601929	2.8986	2.95657	2.65977	2.83831	4.09917	3.36185	3.21416	3.55839
XLOC_013297	Shc1	TSS14928,TSS14929	chr3:89418550-89430029	37.315	42.9471	39.1908	39.8176	49.6884	51.2934	42.2738	47.7519
XLOC_019124	E130201H02Rik	TSS21468	chr7:120597624-120598475	0.41736	0.6338	0.67543	0.57553	0.318707	0.597274	0.634061	0.516681
XLOC_017756	3110062M04Rik	TSS19928	chr6:34863145-34878065	3.23137	3.25138	3.23479	3.23918	3.14393	3.08852	2.93471	3.05572
XLOC_015116	Pole3	TSS16984	chr4:62523800-62525014	63.3368	58.6948	62.605	61.5455	49.5976	46.9543	59.4338	51.9952
XLOC_022886	Dag1	TSS25596,TSS25597	chr9:108204860-108263958	55.9495	61.4847	50.0009	55.8117	82.7537	76.2812	57.6895	72.2415
XLOC_022225	Usp4	TSS24863	chr9:108347830-108392529	39.5566	37.9343	41.95	39.8136	38.9588	35.4209	39.4717	37.9505
XLOC_003612	Pld6	TSS4043,TSS4044	chr11:59783892-59787657	1.60527	1.32814	1.2347	1.38937	1.30483	1.09975	1.16416	1.18958
XLOC_021872	Pvrl1	TSS24479	chr9:43744575-43807461	4.0337	3.42016	4.38187	3.94524	6.13366	5.2882	4.86626	5.42937
XLOC_001015	Zranb3	TSS1138,TSS1139	chr1:127954178-128103047	7.61729	6.99735	7.92116	7.51193	6.70227	5.88594	7.66514	6.75112
XLOC_011221	Tbc1d13	TSS12579	chr2:30133870-30152013	20.6279	21.965	22.0354	21.5428	22.8315	24.3183	22.583	23.2443
XLOC_001118	Gm5532	TSS1256	chr1:155520172-155527111	0.0618878	0.121615	0.0923015	0.0919348	0.0846135	0.202085	0.190918	0.159205
XLOC_006481	Myoz1	TSS7210	chr14:20649101-20656540	0.736869	0.799072	1.49856	1.0115	0.648803	0.469006	1.11512	0.74431
XLOC_021376	Large	TSS23957	chr8:72814598-73352556	8.64922	8.47696	7.89231	8.3395	10.2224	9.98326	8.26071	9.48879
XLOC_007143	Pnpla3	TSS7962	chr15:84167815-84189521	0.152683	0.169709	0.163662	0.162018	0.123206	0.0468426	0.0758075	0.081952
XLOC_009407	Ddr1	TSS10507,TSS10508,TSS10509	chr17:35681566-35704139	37.3935	36.2364	32.8119	35.4806	46.8758	50.0613	36.1982	44.3784
XLOC_014280	Nfx1	TSS16031	chr4:40970905-41025992	28.1491	27.6404	31.0446	28.9447	26.7218	21.8256	27.0722	25.2065
XLOC_004892	Tex21	TSS5463	chr12:76198689-76246746	0.01717	0.0212937	0.0285026	0.0223221	0.0118087	0.0139218	0.0125213	0.0127506
XLOC_003733	4933427D14Rik	TSS4182	chr11:72154096-72203371	6.91632	6.30604	7.05797	6.76011	6.41787	4.13899	5.28024	5.27903
XLOC_007941	Ccdc14	TSS8890	chr16:34690615-34725194	5.61173	5.4097	6.65326	5.89156	4.82656	3.61	6.01668	4.81775
XLOC_008819	Ehmt2	TSS9851,TSS9852	chr17:34898491-34914050	52.8619	50.1972	50.3194	51.1262	66.6532	54.7349	56.8093	59.3991
XLOC_001641	Apc2	TSS1848	chr10:79697304-80369637	0.506249	0.597484	0.600183	0.567972	0.861493	0.8822	0.682093	0.808595
XLOC_005616	Hist1h2bh	TSS6259	chr13:23542922-23543444	2.04275	1.51903	1.36552	1.64243	1.42766	0.620835	1.14579	1.06476
XLOC_007939	Itgb5	TSS8888	chr16:33829664-33949338	38.9528	42.5857	31.9397	37.8261	40.7711	49.2752	35.8564	41.9676
XLOC_022262	Kif9	TSS24904	chr9:110476957-110525174	0.446913	0.394942	0.472392	0.438082	0.355845	0.373536	0.404472	0.377951
XLOC_006175	Fbxo34	TSS6878	chr14:47472560-47531962	9.86701	10.1324	9.53013	9.84318	8.99097	8.23149	8.89347	8.70531
XLOC_014766	Rcc2	TSS16589	chr4:140701472-140723220	122.153	106.08	111.053	113.095	138.395	110.528	130.534	126.486
XLOC_010581	Sfxn2	TSS11853	chr19:46573364-46596900	12.8098	13.1673	13.4997	13.1589	12.0707	10.7121	12.232	11.6716
XLOC_022453	Gm6607	TSS25116	chr9:22055459-22389206	0.156475	0.086563	0.0865576	0.109865	0	0.0422076	0	0.0140692
XLOC_003006	Myo19	TSS3355	chr11:84876312-84916356	7.12546	6.59727	6.10805	6.61026	6.6917	5.13186	5.33788	5.72048
XLOC_016307	Cdk8	TSS18331	chr5:146231674-146302874	25.2395	25.5729	27.0335	25.9486	24.3267	22.0423	23.0255	23.1315
XLOC_009467	Crisp3	TSS10572	chr17:40221776-40242258	0	0	0.0387074	0.0129025	0.0216477	0.0130915	0.0444166	0.0263853
XLOC_012922	Snhg17	TSS14497	chr2:158353699-158361522	9.21518	9.74409	9.2849	9.41472	8.07324	7.06753	8.32376	7.82151
XLOC_002752	Pigl	TSS3073	chr11:62458459-62513900	6.06372	6.15764	7.19139	6.47092	5.67442	5.15944	5.64533	5.49306
XLOC_014512	Orc1	TSS16300	chr4:108579453-108614831	4.73388	4.21171	4.98998	4.64519	3.83924	3.54695	4.78185	4.05601
XLOC_015486	Nbl1	TSS17404	chr4:139082291-139092970	11.0157	13.5075	12.3708	12.298	13.1543	14.1915	15.2935	14.2131
XLOC_018296	Gm6654	TSS20551	chr6:146642578-146650600	0.135754	0.11224	0.0381301	0.0953747	0	0.0369325	0	0.0123108
XLOC_004994	Fbln5	TSS5583	chr12:101746564-101819119	12.6818	16.7257	13.1221	14.1765	16.2271	19.6392	13.9246	16.597
XLOC_019499	A930016O22Rik	TSS21886	chr7:19411093-19421583	0.0165359	0.00683721	0.0145262	0.0126331	0.0118165	0	0	0.00393883
XLOC_007009	9930014A18Rik	TSS7811	chr15:60818995-60831400	1.67671	1.59705	1.65272	1.64216	2.1135	1.75704	1.83415	1.90156
XLOC_006111	Mustn1	TSS6809	chr14:30879256-30881610	1.91125	2.47759	2.67508	2.35464	1.57383	1.48918	2.23416	1.76572
XLOC_021469	Zfp319	TSS24059	chr8:95326135-95331950	9.52935	9.09264	9.2884	9.30346	12.5849	10.5049	10.2961	11.1286
XLOC_015770	Ywhah	TSS17730	chr5:33018815-33027966	120.448	123.818	108.274	117.513	108.054	108.148	104.715	106.972
XLOC_017951	Mthfd2	TSS20145	chr6:83305703-83317604	28.2587	24.3797	26.6954	26.4446	19.5484	19.3703	24.3303	21.083
XLOC_016166	Tmem132c	TSS18169	chr5:127241825-127565790	0.614043	0.817546	0.641826	0.691138	0.867394	0.939194	0.722332	0.842973
XLOC_018439	Sympk	TSS20708	chr7:19024376-19054622	39.1567	36.3366	35.9641	37.1525	50.4072	40.18	40.9618	43.8497
XLOC_009118	Tagap1	TSS10189	chr17:6954964-6961156	15.9186	14.3351	14.1372	14.797	11.5495	9.02091	12.9423	11.1709
XLOC_020461	Kcnq1ot1	TSS22950	chr7:143107253-143427042	0.446805	0.263575	0.496418	0.402266	0.322938	0.158002	0.202569	0.227836
XLOC_023967	Apex2	TSS26831	chrX:150571506-150588149	13.5055	12.1945	12.7576	12.8192	10.6908	9.91303	12.1241	10.9093
XLOC_011104	Tmem236	TSS12441	chr2:14174523-14221993	0.126679	0.140036	0.0729075	0.113208	0.166849	0.17101	0.163521	0.167127
XLOC_018806	Trpm1	TSS21115,TSS21116	chr7:64153834-64269759	0.00930635	0.00510836	0.00767932	0.00736468	0.0147214	0.00991367	0.0088919	0.0111757
XLOC_023152	Rab33a	TSS25897	chrX:48519284-48530240	1.14273	0.936884	1.04016	1.03992	0.626768	0.697663	0.871444	0.731958
XLOC_007343	Pabpc1	TSS8190	chr15:36595657-36608973	351.71	322.059	339.022	337.597	414.724	337.051	382.467	378.081
XLOC_016576	Aasdh	TSS18635	chr5:76875934-76905514	3.87804	3.81204	4.69176	4.12728	3.70914	3.18377	3.935	3.6093
XLOC_001590	Dnmt3l	TSS1788,TSS1789,TSS1790,TSS1791	chr10:78030021-78063622	0.156749	0.145261	0.217761	0.173257	0.0953703	0.110971	0.200837	0.135726
XLOC_019320	Oraov1	TSS21684	chr7:144915193-144921137	10.3167	11.0511	10.1895	10.5191	8.14646	10.1683	9.38724	9.234
XLOC_001428	Tube1	TSS1601	chr10:39134022-39163794	6.12101	5.52505	6.5326	6.05955	4.66696	3.94762	6.17934	4.93131
XLOC_014822	2510039O18Rik	TSS16651	chr4:147940894-147947314	26.8127	25.126	22.8001	24.9129	28.4096	31.1657	26.341	28.6388
XLOC_010768	Ppp1r32	TSS12068	chr19:10474256-10482897	0.157481	0.118097	0.0988839	0.124821	0.0563934	0.0670805	0.0685447	0.0640062
XLOC_012577	Mapk8ip1	TSS14116,TSS14117	chr2:92383675-92401263	27.2221	25.0703	23.408	25.2335	28.4975	30.7357	27.7625	28.9986
XLOC_019785	Ap2a1	TSS22199	chr7:44896078-44929490	33.2318	32.1058	32.044	32.4605	44.8161	37.4344	35.8272	39.3592
XLOC_017448	Cpne9	TSS19586	chr6:113282306-113305571	0.00655999	0.0108106	0.0109871	0.00945256	0	0.00534439	0.00953629	0.00496023
XLOC_018575	Fcgbp	TSS20855	chr7:28071235-28120864	0.0502399	0.0628009	0.0623036	0.0584481	0.112438	0.0926157	0.0818286	0.0956274
XLOC_016096	Hrk	TSS18093	chr5:118169763-118189478	0.052207	0.0437906	0.046284	0.0474272	0.0706912	0.0780461	0.0559421	0.0682265
XLOC_005491	Ankrd55	TSS6128	chr13:112288450-112384002	0.136943	0.112478	0.115473	0.121631	0.0819341	0.0853166	0.0987111	0.0886539
XLOC_002219	Tjp3	TSS2489,TSS2490,TSS2491	chr10:81268171-81291581	5.48199	5.1725	4.20206	4.95218	6.14293	5.31797	4.75853	5.40648
XLOC_015357	Zmym1	TSS17249	chr4:127047093-127061132	9.4012	8.81377	11.6733	9.96276	7.91128	8.42301	9.89695	8.74375
XLOC_013061	Uckl1	TSS14657	chr2:181569152-181592461	13.2964	12.6255	10.7125	12.2115	10.9632	11.3426	10.0674	10.7911
XLOC_000763	Rfx8	TSS859	chr1:39665300-39720989	0.212704	0.175626	0.217367	0.201899	0.158856	0.156082	0.19525	0.170063
XLOC_006144	Glud1,Gm3219	TSS6844,TSS6845	chr14:34310726-34345658	88.9638	90.6797	76.2461	85.2965	94.5873	110.515	86.8307	97.311
XLOC_010887	Ifit1bl1	TSS12202,TSS12203	chr19:34592887-34601968	0.0621195	0.112649	0.0750977	0.0832887	0.187633	0.183227	0.317539	0.229466
XLOC_022171	5830418P13Rik	TSS24804	chr9:103423577-103480328	0	0	0.00791918	0.00263973	0.00652547	0.0155159	0.0134121	0.0118178
XLOC_017328	M1ap	TSS19454	chr6:82946921-83030309	0.103717	0.169892	0.11962	0.131076	0.0649824	0.0542257	0.0681289	0.0624457
XLOC_007603	Celsr1	TSS8498	chr15:85898757-86033777	7.21997	6.60504	6.30106	6.70869	13.2658	9.82689	8.01469	10.3691
XLOC_001403	Med23	TSS1574	chr10:24869985-24913529	16.9391	16.4036	18.3432	17.2286	15.1469	10.9664	15.8863	13.9999
XLOC_005322	Rgs14	TSS5941	chr13:55369731-55384687	0.597327	0.647994	0.47347	0.57293	0.563067	0.497645	0.364554	0.475089
XLOC_011099	Ankrd16	TSS12436	chr2:11777752-11790323	9.8083	10.6848	10.5585	10.3505	7.9673	4.65417	7.60615	6.74254
XLOC_000254	Ptma	TSS294	chr1:86526735-86530698	1398.42	1391.95	1334.21	1374.86	1285.94	1358.83	1185.87	1276.88
XLOC_018585	Lrfn1,Mir466f-2	TSS20867,TSS20868	chr7:28451984-28482345	6.90705	6.93687	7.55475	7.13289	8.68433	8.23473	7.95644	8.29183
XLOC_014935	Osgin2	TSS16783	chr4:15997120-16013877	6.62288	6.11518	7.03105	6.5897	5.91486	5.96009	6.37992	6.08496
XLOC_016804	Acad12	TSS18884	chr5:121598280-121618938	1.02663	1.22014	1.09539	1.11405	0.998883	1.11997	0.969011	1.02929
XLOC_013143	Acad9	TSS14748	chr3:36065999-36092857	16.6541	15.6235	17.81	16.6959	15.3751	14.7681	17.5085	15.8839
XLOC_019966	Nmb	TSS22398	chr7:80902226-80905062	5.99483	6.05986	5.16116	5.73862	4.6442	5.00574	4.865	4.83831
XLOC_001217	Casq1	TSS1362	chr1:172209893-172219895	1.18206	1.24729	2.1428	1.52405	1.01564	0.866476	1.49668	1.12627
XLOC_023010	Gripap1	TSS25744	chrX:7789992-7820567	14.3915	13.7111	13.1056	13.7361	12.0245	10.2741	12.3111	11.5366
XLOC_005259	Gm10790	TSS5869	chr13:41865914-41913092	0.102676	0.137119	0.136351	0.125382	0.0899133	0.081265	0.0784527	0.0832103
XLOC_014556	Pomgnt1	TSS16351,TSS16352	chr4:116150517-116159844	22.9994	22.7586	20.633	22.1303	24.4228	27.5102	22.975	24.9693
XLOC_011828	Tcf15	TSS13281	chr2:152143608-152149096	7.3614	6.62986	6.50106	6.83077	6.27421	5.89898	6.24726	6.14015
XLOC_003055	Tob1	TSS3412	chr11:94211453-94215492	14.3994	14.245	15.1049	14.5831	15.3708	16.0241	15.5904	15.6618
XLOC_017302	Rnf103	TSS19423	chr6:71493876-71510880	12.9826	12.9342	12.9664	12.9611	13.8465	14.9662	13.6667	14.1598
XLOC_018060	0610040F04Rik	TSS20272,TSS20273	chr6:108577035-108666925	0.389013	0.25667	0.350163	0.331949	0.254649	0.00971228	0.282621	0.182327
XLOC_002141	Col18a1	TSS2408,TSS2409	chr10:77052178-77166530	80.8604	81.1437	61.2235	74.4092	112.13	88.2208	83.3436	94.5648
XLOC_002964	Rhbdl3	TSS3310	chr11:80300911-80355986	1.36168	1.45029	1.40268	1.40488	1.7488	2.25943	1.65139	1.88654
XLOC_007111	Adsl	TSS7928	chr15:80948489-80970947	24.6314	24.6369	25.48	24.9161	20.863	18.2289	23.8415	20.9778
XLOC_011148	Nsmf	TSS12493	chr2:25054378-25062881	21.1768	21.7953	17.4037	20.1253	21.8929	24.8458	19.4216	22.0534
XLOC_014693	Ahdc1	TSS16504	chr4:133011505-133078110	9.29741	8.29025	10.9292	9.50562	15.5698	12.6756	12.3528	13.5327
XLOC_003926	Zfp652os	TSS4398	chr11:95700105-95712754	0.625589	0.815073	0.73629	0.725651	0.318767	0.747782	0.435936	0.500828
XLOC_006809	Lrrc63	TSS7581	chr14:75004109-75388146	0.00785769	0	0.00696193	0.00493987	0.0115578	0.013916	0.02419	0.0165546
XLOC_003851	Tada2a	TSS4316	chr11:84078919-84129568	18.6509	16.6092	18.0441	17.7681	15.235	13.5277	17.3131	15.3586
XLOC_002750	Adora2b	TSS3071	chr11:62248983-62266452	1.17072	1.22431	1.15158	1.1822	1.26933	1.53987	1.29918	1.36946
XLOC_014958	Spaca1	TSS16807	chr4:34024871-34050067	0.860589	1.12129	1.00917	0.997016	0.740245	0.946943	0.629935	0.772374
XLOC_007000	Wdyhv1	TSS7802	chr15:58141435-58158654	12.1756	11.9649	10.8832	11.6746	9.66597	9.53078	10.3377	9.84482
XLOC_015348	Map7d1	TSS17240	chr4:126232167-126256319	36.1387	33.1586	30.5242	33.2738	41.8495	34.5256	36.9634	37.7795
XLOC_001436	Wasf1	TSS1609	chr10:40883533-40938569	10.1667	8.47792	10.2701	9.63824	13.5481	10.65	11.0734	11.7572
XLOC_004418	9330151L19Rik	TSS4933	chr12:69189837-69199868	6.07011	5.79173	6.13517	5.999	4.00838	2.95439	5.50825	4.15701
XLOC_017851	Hoxa9	TSS20031	chr6:52223096-52227370	32.9297	31.112	29.8123	31.2847	27.8673	21.991	27.3861	25.7481
XLOC_000184	Smarcal1	TSS214	chr1:72583250-72636790	9.89034	9.58167	10.3534	9.9418	8.66474	7.17922	9.6647	8.50289
XLOC_014085	Lppr4	TSS15810	chr3:117319145-117360876	0.161711	0.198369	0.180494	0.180191	0.254121	0.235925	0.213427	0.234491
XLOC_009343	Zfp101	TSS10435	chr17:33380178-33394637	15.8013	14.0785	18.9923	16.2907	12.0955	13.2683	16.2585	13.8741
XLOC_007743	Rarg	TSS8657,TSS8658	chr15:102234937-102257522	17.0848	17.7403	16.4095	17.0782	19.1374	18.4276	19.4272	18.9974
XLOC_009044	Lbh	TSS10109	chr17:72918304-72941946	92.5219	89.0996	92.5877	91.4031	109.546	125.11	103.635	112.764
XLOC_021926	Ppp2r1b	TSS24541	chr9:50856923-51009073	30.3158	29.5057	32.4412	30.7542	25.71	20.8463	30.0612	25.5392
XLOC_013526	Tram1l1	TSS15190	chr3:124321036-124323260	6.70455	6.20881	6.78687	6.56674	5.63772	5.63307	6.49768	5.92282
XLOC_023287	Zxdb	TSS26048	chrX:94724568-94730191	2.45518	2.24333	2.0247	2.24107	2.91148	2.46978	2.15818	2.51315
XLOC_000588	Exo1	TSS663	chr1:175880777-175911396	10.034	9.01933	10.6008	9.88471	9.83442	8.58667	9.83436	9.41848
XLOC_013751	Siah2	TSS15435	chr3:58674948-58692388	5.88506	5.89552	4.90724	5.56261	6.04962	6.65173	5.66462	6.12199
XLOC_004897	Gpx2	TSS5468	chr12:76792334-76795554	0.0196928	0	0.0327695	0.0174874	0.0265356	0.0317464	0.0566166	0.0382995
XLOC_010543	Marveld1	TSS11810	chr19:42147388-42151703	28.4597	27.3066	24.7149	26.8271	30.8068	33.4529	27.025	30.4282
XLOC_002465	Pla2g3	TSS2753	chr11:3488226-3494166	0.292024	0.257296	0.308471	0.28593	0.265286	0.155644	0.252023	0.224318
XLOC_000094	Pou3f3	TSS113	chr1:42697145-42700209	25.3279	22.1953	20.2172	22.5801	26.775	26.7762	22.3012	25.2841
XLOC_016626	Ppef2	TSS18693	chr5:92226973-92253159	0.167667	0.199974	0.159296	0.175646	0.107605	0.0933241	0.131612	0.110847
XLOC_003244	Amz2	TSS3617,TSS3618	chr11:109425945-109438148	31.5093	31.721	31.4644	31.5649	31.832	32.483	32.7567	32.3572
XLOC_020083	Trim68	TSS22530	chr7:102677584-102687327	5.67271	5.30933	5.55788	5.51331	4.31183	3.40413	5.13999	4.28532
XLOC_004253	Notum	TSS4752	chr11:120653788-120660837	6.80676	5.92643	5.29563	6.00961	7.47515	6.2126	6.43661	6.70812
XLOC_015424	Zdhhc18	TSS17331	chr4:133606991-133633429	14.9177	14.3096	14.1176	14.4483	17.1447	15.6076	14.6784	15.8102
XLOC_007682	Ddn	TSS8587	chr15:98803781-98807925	4.08548	4.8758	2.4584	3.80656	4.99233	5.86094	2.66416	4.50581
XLOC_016135	Tmem120b	TSS18138	chr5:123076274-123117445	5.7458	5.58701	5.38075	5.57119	4.63912	5.35394	4.51593	4.83633
XLOC_016616	Cox18	TSS18679	chr5:90214724-90223996	11.5674	11.5921	9.90893	11.0228	8.2352	7.93531	9.14775	8.43942
XLOC_001269	Lbr	TSS1418	chr1:181815314-181842401	37.8505	36.2363	40.1893	38.092	36.1384	30.7254	37.6526	34.8388
XLOC_014157	Clca3a1	TSS15893	chr3:144729676-144760977	6.1657	6.20586	6.76847	6.38001	5.85294	5.40344	5.46527	5.57388
XLOC_023850	Il2rg	TSS26695	chrX:101264384-101268255	8.04581	8.57407	8.14417	8.25468	6.34578	6.24497	7.64182	6.74419
XLOC_023173	3830403N18Rik	TSS25918	chrX:56136571-56153496	0.115636	0.0969158	0.114292	0.108948	0.0363237	0.0716165	0	0.0359801
XLOC_021139	Tubgcp3	TSS23696	chr8:12614276-12672100	23.4287	22.9116	23.0222	23.1208	22.6353	20.0217	21.5067	21.3879
XLOC_007146	Parvb	TSS7965	chr15:84232042-84315609	6.24601	6.14166	6.25505	6.21424	9.89215	8.77681	7.04446	8.57114
XLOC_003779	Fam101b	TSS4235	chr11:76019194-76027782	12.3623	13.3328	13.2547	12.9833	18.1096	16.9971	14.5952	16.5673
XLOC_007604	Cerk	TSS8499	chr15:86139100-86186141	7.74957	7.98738	7.76071	7.83255	9.07019	8.93464	8.04701	8.68395
XLOC_020054	Ppme1	TSS22492	chr7:100326736-100371896	31.2215	29.0224	29.0997	29.7812	26.8111	26.7533	27.8712	27.1452
XLOC_004280	Adcy3	TSS4783,TSS4784	chr12:4133396-4240123	6.46053	6.36697	5.87614	6.23455	7.50911	6.60238	7.01099	7.04083
XLOC_013614	AI115009	TSS15289	chr3:152396002-152681432	0.0455564	0.0468367	0.0567163	0.0497031	0.0308508	0.018264	0.0487629	0.0326259
XLOC_014676	Sdc3	TSS16487	chr4:130792536-130826318	19.6096	19.9498	22.0173	20.5256	27.8204	27.904	23.7433	26.4892
XLOC_015408	Med18	TSS17315	chr4:132458728-132463921	8.25077	7.54088	8.65195	8.14787	5.84891	5.82924	8.13141	6.60319
XLOC_012062	Rtel1	TSS13543,TSS13544	chr2:181319723-181356616	12.4017	12.4407	13.216	12.6861	11.9411	10.1969	11.3317	11.1566
XLOC_010572	Nolc1	TSS11842	chr19:46075846-46085543	43.6424	39.963	44.147	42.5841	31.6151	23.0703	40.4925	31.726
XLOC_021636	Egln1	TSS24232	chr8:124908586-124949254	33.2706	31.4057	29.537	31.4044	34.2386	35.5286	34.2686	34.6786
XLOC_007490	Mb	TSS8366,TSS8367	chr15:77015486-77057108	0.355048	0.276533	0.540215	0.390599	0.272184	0.239121	0.393206	0.301504
XLOC_022929	Fbxl2	TSS25653	chr9:113930933-114026751	1.10224	1.19165	1.30719	1.20036	1.06923	1.05003	1.21823	1.1125
XLOC_013621	Lrriq3	TSS15296	chr3:155093433-155194278	0.144046	0.168032	0.18066	0.164246	0.175063	0.274082	0.326492	0.258546
XLOC_000483	4930523C07Rik	TSS552	chr1:160044379-160078586	4.72413	5.0246	5.43972	5.06282	4.30269	3.72129	4.87192	4.29863
XLOC_017640	Gm7457	TSS19807	chr6:142814230-142964452	0.0226782	0.0375921	0.0587259	0.0396654	0.0647191	0.0772043	0.0673752	0.0697662
XLOC_016348	Fzd1	TSS18374	chr5:4753838-4758216	49.2301	50.7627	44.0817	48.0248	61.9656	62.0575	46.671	56.898
XLOC_008289	Umps	TSS9264	chr16:33955011-33967003	33.3621	29.8436	35.8196	33.0084	27.4635	23.6171	34.5395	28.54
XLOC_013165	Pcdh10	TSS14774	chr3:45378397-45439309	0.418821	0.56534	0.610887	0.531683	0.782233	1.03708	0.708433	0.842582
XLOC_016841	Scarb1	TSS18925	chr5:125277086-125341094	22.9766	23.551	22.4241	22.9839	28.8197	26.0539	24.3379	26.4038
XLOC_018529	Cd79a	TSS20801	chr7:24897510-24902197	0.679299	0.825759	0.762917	0.755992	0.560856	0.373585	0.518097	0.484179
XLOC_000487	Gas5	TSS556	chr1:161035165-161038537	53.8641	50.2178	57.878	53.9866	27.6548	22.022	52.1389	33.9386
XLOC_020959	Dus2	TSS23498	chr8:106009615-106053840	7.51398	6.81406	7.31191	7.21332	6.04562	5.53474	7.01555	6.19864
XLOC_003686	Tnfsf12,Tnfsf13,Tnfsfm13	TSS4125,TSS4126	chr11:69682576-69696098	9.506	10.0302	8.27608	9.27076	10.1496	11.877	9.01587	10.3475
XLOC_014879	Slc35e2	TSS16719	chr4:155601415-155624755	7.14108	6.71033	7.14408	6.9985	6.64543	6.02244	6.99873	6.55553
XLOC_008503	Itgb2l	TSS9502	chr16:96422297-96443614	0.026482	0.0378924	0.00551351	0.023296	0.00451305	0.0106788	0	0.00506395
XLOC_022912	Ptpn23	TSS25627	chr9:110385088-110408210	10.9797	10.06	11.4404	10.8267	16.0665	12.2561	13.0863	13.803
XLOC_009284	D17Wsu92e	TSS10369	chr17:27751231-27820542	30.2617	32.5067	31.066	31.2781	39.6603	41.4803	32.9852	38.0419
XLOC_004618	6430411K18Rik,Mir127	TSS5167,TSS5168	chr12:109590168-109595403	0.401799	0.803363	0.736951	0.647371	0.185874	0.284846	0.563214	0.344645
XLOC_004045	Ghdc	TSS4525	chr11:100766331-100770957	4.23472	4.37165	4.18069	4.26235	4.88556	5.26864	4.36892	4.84104
XLOC_014834	Dffa	TSS16665	chr4:149104141-149120653	16.3491	17.3642	15.6749	16.4627	15.7635	16.4888	15.4825	15.9116
XLOC_020879	Lpcat2	TSS23411	chr8:92855349-92919279	2.04567	2.11192	1.93291	2.03017	1.73279	1.91614	1.86082	1.83658
XLOC_011924	9430021M05Rik	TSS13384	chr2:162661162-162675204	0.446726	0.576566	0.59749	0.540261	0.384311	0.296111	0.41354	0.364654
XLOC_019500	Mark4	TSS21887	chr7:19426074-19458494	10.6459	9.9544	10.8345	10.4783	16.1357	13.4286	12.0873	13.8839
XLOC_013684	Zmat3	TSS15363	chr3:32334793-32367438	4.27478	3.74532	4.67259	4.2309	6.31244	5.60376	5.08156	5.66592
XLOC_000811	Clk1	TSS910	chr1:58411987-58424088	73.8341	71.4886	81.3649	75.5625	49.8234	44.1276	75.8962	56.6157
XLOC_020939	Hsf4	TSS23475	chr8:105269800-105275845	0.0678808	0.0443488	0.0439547	0.0520614	0.0501419	0.0393431	0.0198621	0.036449
XLOC_022157	A4gnt	TSS24790	chr9:99612501-99622367	0.291601	0.270719	0.222287	0.261536	0.314166	0.382878	0.310958	0.336001
XLOC_012732	Myef2	TSS14286	chr2:125068126-125123660	42.3268	39.6783	49.0439	43.683	40.7023	34.8941	41.7168	39.1044
XLOC_013170	5031434O11Rik	TSS14779	chr3:51515317-51567116	0.247276	0.233297	0.26863	0.249734	0.171834	0.146726	0.051227	0.123262
XLOC_006877	Gpr183	TSS7661	chr14:121876860-122021035	1.73758	1.57114	1.88624	1.73165	1.46948	1.5101	1.71791	1.56583
XLOC_022621	Arhgap20os	TSS25291	chr9:51765351-51875885	0.0952037	0.0680293	0.0472852	0.0701727	0.0682989	0.0348489	0.0406704	0.0479394
XLOC_008720	Anks1	TSS9743	chr17:27909305-28062779	9.57637	9.24994	8.00767	8.94466	11.7597	9.79428	9.2318	10.2619
XLOC_019319	Fgf15	TSS21683	chr7:144896531-144900951	1.1893	1.14374	1.05077	1.12794	0.643864	0.715388	0.941518	0.766923
XLOC_009518	Guca1a	TSS10633	chr17:47394557-47400584	0.406947	0.666789	0.718397	0.597378	0.347228	0.483599	0.640991	0.490606
XLOC_013303	Ube2q1	TSS14939	chr3:89773608-89783997	36.9048	35.2387	33.1953	35.1129	39.306	35.7347	35.6542	36.8983
XLOC_001826	Mir8104,Ppm1h	TSS2066,TSS2067	chr10:122678761-122945793	8.11113	7.24316	6.8707	7.40833	9.36975	10.0431	7.7279	9.04692
XLOC_010050	4930455D15Rik	TSS11270	chr18:32663641-32866420	0	0	0.0109375	0.00364583	0.00920453	0.0109676	0.0380378	0.0194033
XLOC_016168	Fzd10	TSS18171	chr5:128601105-128604093	6.01026	6.45614	6.09694	6.18778	8.32975	8.90559	6.58495	7.9401
XLOC_013506	Sass6	TSS15169	chr3:116562972-116630986	6.88562	6.01123	8.1961	7.03098	6.66538	5.57568	7.36329	6.53478
XLOC_009609	Rab12	TSS10738	chr17:66494511-66519670	36.3761	33.7079	33.4189	34.501	37.7718	38.4982	35.6813	37.3171
XLOC_021445	Aktip	TSS24033,TSS24034	chr8:91070056-91135494	24.2151	23.6002	25.1533	24.3229	21.5869	22.3677	24.3827	22.7791
XLOC_006998	Tbc1d31	TSS7800	chr15:57912198-57970068	8.86564	8.33872	10.622	9.27545	8.27605	7.28869	8.50216	8.0223
XLOC_013993	Ttf2	TSS15708	chr3:100938859-100969663	12.3557	11.9865	12.4426	12.2616	11.5821	9.27431	11.1355	10.664
XLOC_005385	Irx2	TSS6014	chr13:72628977-72634194	5.51365	5.44737	3.44871	4.80324	6.06532	7.0067	4.05242	5.70815
XLOC_000113	Tmem194b	TSS134	chr1:52630704-52651919	8.20277	8.6255	9.42179	8.75002	7.57144	6.14331	8.07211	7.26229
XLOC_021961	Ptpn9	TSS24577	chr9:56994967-57071966	28.1481	26.7792	28.1686	27.6986	30.5473	27.7825	28.9541	29.0946
XLOC_007593	Gm20556	TSS8486	chr15:84714628-84772207	0.0518494	0.0282906	0.0426473	0.0409291	0.0348241	0.0136724	0	0.0161655
XLOC_016258	Gpr146	TSS18277,TSS18278	chr5:139359738-139460534	1.66991	2.17412	1.60866	1.81756	1.76775	2.20031	1.73856	1.90221
XLOC_021771	4930581F22Rik	TSS24375	chr9:35046578-35175987	0.562902	0.453311	0.661088	0.5591	0.522224	0.354212	0.491029	0.455822
XLOC_013154	Gm20755	TSS14760	chr3:37898812-37992728	1.02397	0.69639	1.07348	0.93128	0.926807	0.675681	0.968094	0.856861
XLOC_013968	6330549D23Rik	TSS15679	chr3:96601132-96629819	1.17818	1.06607	1.26043	1.16823	1.08254	0.852728	1.19529	1.04352
XLOC_014244	Pnisr	TSS15993	chr4:21846326-21876475	34.4736	35.3551	42.4787	37.4358	30.7386	17.5543	30.1483	26.1471
XLOC_017371	D6Ertd527e	TSS19504	chr6:87104745-87113003	0.0984524	0.165244	0.114366	0.126021	0.0665562	0.0916193	0.0911772	0.0831176
XLOC_019945	Polg	TSS22375	chr7:79392337-79466273	14.4577	14.0768	13.0172	13.8506	16.9272	15.9653	13.5096	15.4674
XLOC_001808	Mdm1	TSS2046	chr10:118141786-118168999	9.6775	8.95116	9.70478	9.44448	9.47911	7.92788	8.83014	8.74571
XLOC_017038	Asb4	TSS19134	chr6:5383385-5433021	19.4776	17.2231	23.2596	19.9868	18.3599	14.3889	18.4807	17.0765
XLOC_006297	2700070H01Rik	TSS7009	chr14:63055072-63058149	0.115219	0.0606478	0.0986973	0.0915214	0.0890872	0.0530061	0.0616514	0.0679149
XLOC_009576	Mllt1	TSS10702	chr17:56892610-56935388	40.0039	33.2544	37.0073	36.7552	48.0606	43.718	39.0747	43.6178
XLOC_001660	Zbtb7a	TSS1868	chr10:81136270-81151657	5.4704	5.82776	7.03407	6.11074	8.62439	7.94371	7.70356	8.09055
XLOC_001268	Ccdc121	TSS1417	chr1:181509632-181511451	0.13993	0.116167	0.173986	0.143361	0.0909411	0.0982102	0.0945015	0.0945509
XLOC_007694	Nckap5l	TSS8599	chr15:99422033-99457748	7.82165	6.67811	7.78116	7.42697	10.3333	7.64729	8.66281	8.88113
XLOC_000093	Tmem182	TSS112	chr1:40805600-40855267	0.255105	0.458116	0.788336	0.500519	0.15384	0.146943	0.316369	0.205717
XLOC_006687	Cbln3	TSS7437	chr14:55878919-55884256	0.254099	0.28435	0.268097	0.268849	0.31945	0.343761	0.280703	0.314638
XLOC_013299	Pbxip1	TSS14933	chr3:89436703-89450952	9.21924	10.3336	9.12871	9.56052	12.8901	13.2224	9.84436	11.9856
XLOC_002000	Hey2	TSS2260	chr10:30832358-30842783	5.92985	5.65561	5.56637	5.71728	4.74874	5.42905	4.50432	4.89404
XLOC_000279	Agap1	TSS328	chr1:89454810-89895282	7.78307	7.74458	6.8558	7.46115	9.55443	8.23438	7.72119	8.50333
XLOC_007909	Fam43a	TSS8852	chr16:30599722-30602797	8.16171	8.82448	8.58939	8.52519	11.2685	13.0531	9.43319	11.2516
XLOC_018201	Clec12b	TSS20437,TSS20438	chr6:129375512-129385874	0.0835644	0.149935	0.126343	0.119947	0.074224	0.115064	0.108776	0.0993547
XLOC_013136	Ttc14	TSS14740	chr3:33800182-33844310	11.8221	10.6345	18.2231	13.5599	9.7499	7.26664	11.0195	9.34535
XLOC_016637	Ccni	TSS18704	chr5:93181932-93206495	103.408	97.0094	97.0427	99.1534	115.781	115.516	100.934	110.744
XLOC_013319	S100a14	TSS14959	chr3:90526848-90528835	3.46119	3.83777	3.35805	3.55234	3.84879	4.64513	4.8799	4.45794
XLOC_014857	Gpr153	TSS16695	chr4:152274361-152285337	10.5715	10.4824	10.1855	10.4131	12.3689	13.5209	10.8869	12.2589
XLOC_019804	Ccdc155	TSS22219	chr7:45183675-45204892	0.248773	0.180216	0.176679	0.201889	0.341889	0.225374	0.353237	0.306833
XLOC_010571	Pprc1	TSS11841	chr19:46056538-46072909	16.2931	14.3732	15.9494	15.5386	19.6352	16.0062	16.8675	17.503
XLOC_006813	Gm4285	TSS7586	chr14:75842917-75844964	1.79075	1.68054	1.72494	1.73208	1.42235	1.5603	1.57379	1.51881
XLOC_014040	Gstm7	TSS15760	chr3:107926333-107931745	9.43874	9.35325	9.38897	9.39365	7.69546	7.5446	9.0404	8.09349
XLOC_018053	Shq1	TSS20265	chr6:100571810-100671157	5.72596	4.91396	5.71826	5.45273	5.02585	4.63391	5.48407	5.04794
XLOC_010059	4933408B17Rik	TSS11280	chr18:34579845-34597468	1.00065	0.974815	0.705575	0.89368	0.593903	0.369153	0.579289	0.514115
XLOC_015275	Rnf220	TSS17162	chr4:117271463-117496915	23.5178	25.9514	20.2865	23.2519	24.558	26.4746	22.3004	24.4443
XLOC_002209	Gng7	TSS2478,TSS2479	chr10:80948623-81014925	2.41515	2.7061	2.30502	2.47542	3.06199	2.83098	2.93525	2.94274
XLOC_015936	5830473C10Rik	TSS17915	chr5:90561208-90597906	0.266152	0.274713	0.218433	0.253099	0.20302	0.089576	0.145937	0.146178
XLOC_022047	Bnip2	TSS24669	chr9:69989465-70011659	18.3706	18.5637	20.5537	19.1627	17.8506	17.8369	18.8712	18.1862
XLOC_020218	Ric3	TSS22669	chr7:109010879-109083324	0.643302	0.634165	0.749684	0.675717	0.509812	0.591683	0.693711	0.598402
XLOC_013928	Tuft1	TSS15638	chr3:94612752-94658872	3.42653	3.6428	3.31238	3.46057	3.25393	3.21718	3.17235	3.21449
XLOC_021125	Efnb2	TSS23680	chr8:8617438-8660773	28.1123	27.4125	25.501	27.0086	40.919	35.0492	28.4157	34.7946
XLOC_005877	Exoc3	TSS6547	chr13:74169804-74208700	18.8074	17.3112	20.4345	18.851	17.5337	16.9061	19.9008	18.1135
XLOC_006412	Mir17hg,Mir19b-1	TSS7133	chr14:115044304-115046728	21.5088	20.4069	26.5527	22.8228	4.26004	6.7658	23.2582	11.428
XLOC_021736	Gm6484	TSS24336	chr9:21800179-21852635	1.51806	2.23712	1.3815	1.71223	1.13651	1.74242	1.2864	1.38844
XLOC_022930	4930525D18Rik	TSS25654	chr9:114341110-114364627	0.022051	0.0550123	0.0772471	0.0514368	0	0.0190074	0	0.0063358
XLOC_022909	3000002C10Rik	TSS25622	chr9:109830153-109831431	6.37107	6.39241	6.48548	6.41632	4.28397	2.90112	5.69533	4.29347
XLOC_018341	Epn1	TSS20603	chr7:5080234-5098178	48.4986	50.8808	43.7809	47.7201	53.0857	52.3436	50.7548	52.0614
XLOC_000676	Cpa6	TSS765	chr1:10324718-10865874	0.30407	0.294964	0.298935	0.299323	0.429725	0.513314	0.34995	0.430996
XLOC_015876	Nipal1	TSS17850	chr5:72647795-72671078	0.651247	0.786416	0.765922	0.734528	0.904963	0.929255	0.826346	0.886855
XLOC_011915	Ppp1r16b	TSS13373,TSS13374	chr2:158666732-158766334	3.9234	3.68423	4.05685	3.88816	4.77864	4.13424	4.27363	4.3955
XLOC_014092	A730020M07Rik	TSS15817,TSS15818	chr3:121634935-121646453	0.22209	0.229197	0.214853	0.222047	0.203316	0.141732	0.114388	0.153145
XLOC_020053	Pold3	TSS22491	chr7:100082112-100121500	27.7158	26.6043	26.8241	27.0481	24.435	21.5854	25.7711	23.9305
XLOC_023833	Asb12	TSS26677	chrX:95470198-95478129	0.0321669	0.0266843	0.0422383	0.0336965	0.0230921	0	0	0.00769737
XLOC_021039	6430548M08Rik	TSS23583,TSS23584	chr8:120114151-120165307	2.32372	2.51242	2.25601	2.36405	2.87782	2.9713	2.35946	2.73619
XLOC_001479	Gja1	TSS1655	chr10:56377299-56390419	81.6823	69.7834	87.3661	79.6106	68.3303	64.8263	82.6162	71.9243
XLOC_016041	Pitpnb	TSS18033	chr5:111330696-111388359	34.2509	35.389	33.7909	34.4769	39.4135	39.2566	34.7837	37.8179
XLOC_011838	H13	TSS13291	chr2:152669460-152708668	42.9674	43.8094	42.426	43.0676	36.5774	33.5426	40.1996	36.7732
XLOC_021742	Cnn1	TSS24343	chr9:22055459-22389206	3.73634	4.80778	3.47167	4.00526	2.41624	2.53601	2.95051	2.63425
XLOC_008057	Usp16	TSS9012	chr16:87454984-87495869	17.1041	15.798	18.0695	16.9905	14.4133	14.9519	16.9426	15.4359
XLOC_016403	Abcf2	TSS18437	chr5:24565340-24577467	59.749	53.5127	57.1797	56.8138	48.8696	46.0718	54.9834	49.9749
XLOC_003697	Kctd11	TSS4137	chr11:69878263-69880985	6.42859	6.46985	6.14031	6.34625	4.7057	5.9842	5.33644	5.34211
XLOC_017039	Dync1i1	TSS19135	chr6:5725638-6028039	1.85175	1.7172	2.02536	1.86477	1.77837	1.45538	1.90265	1.71213
XLOC_001261	Gm5069	TSS1410	chr1:180326968-180423659	0.544783	0.539667	0.688352	0.590934	0.628059	0.558252	0.788859	0.65839
XLOC_020820	Adgrl1	TSS23343	chr8:83900097-83941954	23.1542	21.0628	23.5039	22.5736	34.2326	28.8222	25.6975	29.5841
XLOC_014681	Tmem200b	TSS16492	chr4:131921770-131923140	5.45673	5.8162	5.11628	5.46307	6.34708	7.88243	5.74417	6.65789
XLOC_003766	Sgsm2	TSS4219	chr11:74849263-74897080	4.84231	5.16208	4.03816	4.68085	5.92083	5.42177	4.62759	5.3234
XLOC_004978	Galc	TSS5563	chr12:98202299-98259459	8.86227	8.844	9.07374	8.92667	10.7156	10.7624	9.43177	10.3033
XLOC_007062	Zfp7	TSS7867	chr15:76879275-76892394	13.1133	12.0421	12.8411	12.6655	12.224	9.83762	12.126	11.3959
XLOC_008789	AA388235	TSS9819	chr17:33981491-33985358	2.12674	1.97095	2.42662	2.17477	2.19366	1.99981	2.54781	2.24709
XLOC_006134	Lrrc18	TSS6834	chr14:32959546-33185066	0.454826	0.459566	0.547515	0.487302	0.419749	0.366715	0.390666	0.392377
XLOC_021627	Abcb10	TSS24223	chr8:123952458-123983122	10.4113	11.4484	10.0556	10.6384	9.76802	10.8663	9.93784	10.1907
XLOC_015690	Lrrc17	TSS17641	chr5:21483846-21645605	23.9782	25.3298	26.5111	25.273	21.8112	21.5291	25.6335	22.9913
XLOC_013153	Spry1	TSS14759	chr3:37639946-37644599	50.377	42.9832	41.7688	45.043	62.1351	45.5242	49.0025	52.2206
XLOC_004256	Cbr2	TSS4755	chr11:120729484-120732021	0.933721	1.00453	0.541956	0.826736	0.441084	0.467599	0.443751	0.450811
XLOC_012625	Arl14ep	TSS14173,TSS14174	chr2:106962528-106974397	18.7009	17.288	21.6215	19.2035	18.1528	15.401	18.8668	17.4735
XLOC_019285	Tmem80	TSS21640	chr7:141297175-141338783	19.1051	18.797	18.6766	18.8596	15.8894	14.4855	17.8599	16.0783
XLOC_007672	Kansl2	TSS8577	chr15:98517657-98534269	16.7004	16.2291	16.359	16.4295	17.4545	16.5519	16.5885	16.865
XLOC_006622	Rnase11	TSS7362	chr14:51049450-51050163	0.198721	0.046658	0.167426	0.137602	0.0981871	0.0234089	0.0413348	0.0543103
XLOC_004194	Srp68	TSS4687	chr11:116245165-116274217	59.4231	60.4619	55.7738	58.5529	48.4438	44.6035	52.6445	48.5639
XLOC_000916	Sp110	TSS1027,TSS1028	chr1:85576898-85645036	0.430972	0.514833	0.481536	0.47578	0.320088	0.393946	0.160625	0.291553
XLOC_010914	Tctn3	TSS12236	chr19:40596445-40612215	6.68199	6.6001	6.78579	6.68929	6.03111	5.26146	6.42773	5.90677
XLOC_003813	Lgals9	TSS4272	chr11:78962978-78984924	18.6378	24.7228	16.338	19.8995	15.5844	18.9421	14.9118	16.4794
XLOC_016688	A930041C12Rik	TSS18759	chr5:107534710-107661853	0.134337	0.111767	0.078945	0.10835	0.196574	0.273254	0.133416	0.201081
XLOC_010363	Syt7	TSS11623	chr19:10389089-10453181	3.27961	2.88441	3.53382	3.23261	4.65698	3.64323	3.86005	4.05342
XLOC_014517	Rab3b	TSS16305	chr4:108879069-108972077	2.19736	2.41983	1.64935	2.08885	1.67258	2.02542	1.55109	1.7497
XLOC_007886	Hrg	TSS8824	chr16:22951071-22961659	0.0417604	0.0343906	0.00897691	0.028376	0	0.00884142	0	0.00294714
XLOC_003567	Anxa6	TSS3993	chr11:54978961-55033471	99.7583	107.287	101.932	102.992	85.8665	79.6152	94.7938	86.7585
XLOC_001144	Fasl	TSS1286	chr1:161780691-161788495	0.0180623	0	0.0238007	0.0139543	0.0329255	0.00787646	0.0274389	0.022747
XLOC_011998	Tfap2c	TSS13469,TSS13470	chr2:172549592-172558621	0.304486	0.253925	0.214877	0.257763	0.212332	0.186652	0.197396	0.198793
XLOC_012789	Cenpb	TSS14351	chr2:131127411-131604824	55.4538	54.3868	53.4217	54.4208	67.131	83.23	62.6411	71.0007
XLOC_017208	Gimap7	TSS19321	chr6:48718620-48724636	0.0151069	0.0250854	0.0383157	0.0261693	0	0.012511	0	0.00417033
XLOC_008268	Lsg1	TSS9243	chr16:30561368-30587589	22.4601	22.0004	22.7854	22.4153	17.5949	14.7579	21.34	17.8976
XLOC_004459	Ppp1r36	TSS4979	chr12:76417598-76439491	1.8664	1.92728	1.93539	1.90969	1.50582	1.76303	1.83319	1.70068
XLOC_005035	Degs2	TSS5627	chr12:108371152-108702306	2.29422	2.39898	2.00461	2.2326	1.77664	2.05885	1.89979	1.91176
XLOC_013157	Slc25a31	TSS14763	chr3:40708870-40726094	0.0370212	0.0472037	0.0685645	0.0509298	0.00715582	0.0346453	0.0147237	0.0188416
XLOC_022963	E530011L22Rik	TSS25690	chr9:121719180-121759943	1.35355	1.34005	1.38697	1.36019	1.29952	1.04512	1.09783	1.14749
XLOC_005370	9430065F17Rik	TSS5998	chr13:67553201-67570892	0.776705	0.901001	0.906847	0.861518	0.733425	0.743275	0.682262	0.719654
XLOC_016722	Ulk1	TSS18795	chr5:110784488-110810081	14.279	13.3943	12.9201	13.5311	19.6485	15.1271	15.0625	16.6127
XLOC_002893	Mnt	TSS3227	chr11:74830923-74845725	7.48797	7.26168	7.38931	7.37965	11.2626	8.1133	9.55642	9.64411
XLOC_020783	1700030K09Rik	TSS23305	chr8:72443879-72475233	6.95324	6.63209	6.98892	6.85808	6.03383	6.00516	6.80844	6.28248
XLOC_007753	Hotair	TSS8669	chr15:102944061-102947946	0.334263	0.351766	0.287586	0.324538	0.195901	0.211944	0.261934	0.22326
XLOC_003781	Gemin4	TSS4237	chr11:76210570-76217572	18.1954	15.9119	18.0889	17.3987	15.1322	12.4502	17.4715	15.018
XLOC_001381	Sgk1	TSS1544,TSS1545,TSS1546,TSS1547,TSS1548,TSS1549	chr10:21882183-21999902	28.4628	32.0739	27.4995	29.3454	26.5433	24.6371	23.8009	24.9938
XLOC_013373	Pi4kb	TSS15017	chr3:94974730-95015238	21.5237	20.6271	19.6583	20.603	18.9673	15.8033	18.4883	17.753
XLOC_000740	Ankrd39	TSS831	chr1:36538172-36547201	5.47051	5.67118	5.50377	5.54849	5.02577	4.50698	5.11289	4.88188
XLOC_010967	Actr1a	TSS12292	chr19:46376813-46395735	64.4751	66.6651	67.5453	66.2285	55.3347	50.4754	63.8559	56.5553
XLOC_016039	Ttc28	TSS18031	chr5:110879802-111289779	11.0983	8.39235	13.6717	11.0541	20.0994	14.8306	15.3741	16.768
XLOC_016435	Preb	TSS18470	chr5:30950065-30960327	17.0585	17.0912	14.9428	16.3642	15.346	13.6483	14.0574	14.3506
XLOC_023181	Htatsf1	TSS25929,TSS25930	chrX:57053569-57067182	31.2162	29.8668	33.6374	31.5735	28.9581	29.4141	32.1574	30.1765
XLOC_020888	Nup93	TSS23420	chr8:94214600-94315066	40.6922	36.5408	39.4432	38.8921	33.0304	24.0175	36.7905	31.2795
XLOC_005720	Phf2	TSS6377	chr13:48801749-48870885	16.576	14.3736	17.0897	16.0131	25.7987	20.8194	18.8567	21.8249
XLOC_009420	C920025E04Rik	TSS10524	chr17:36109029-36111676	0	0.025627	0.0127872	0.0128047	0.0104142	0.061261	0.0657581	0.0458111
XLOC_020794	Rasd2	TSS23316	chr8:75213943-75224113	1.52569	1.63489	1.48841	1.54966	1.85977	1.81732	1.5668	1.74796
XLOC_023789	Gm38425	TSS26629	chrX:74966843-74969125	0.0119556	0.0201539	0.0434301	0.0251799	0	0	0	0
XLOC_009025	Ddx11	TSS10085	chr17:66123519-66152168	8.51408	8.43004	8.86373	8.60262	7.88249	6.19184	7.85122	7.30852
XLOC_004701	Cep170b	TSS5255	chr12:112722173-112746591	10.0727	10.3826	9.80536	10.0869	17.9213	13.8763	12.056	14.6179
XLOC_003218	Mrc2	TSS3589	chr11:105292645-105351145	17.3298	17.7772	17.6832	17.5967	24.3495	19.0938	22.7403	22.0612
XLOC_003524	Maml1	TSS3949	chr11:50255634-50292336	13.3279	13.7184	12.7991	13.2818	18.8706	15.8652	14.6269	16.4542
XLOC_003662	Usp43	TSS4098	chr11:67854522-67922153	1.88478	1.82295	1.5747	1.76081	2.32457	1.91784	1.83721	2.02654
XLOC_003135	Wipf2	TSS3496	chr11:98863597-98905578	5.86772	5.39311	5.55116	5.604	7.57036	6.17575	6.02342	6.58984
XLOC_007119	Zc3h7b	TSS7936	chr15:81744847-81796269	30.2699	28.3179	33.0665	30.5514	49.9896	40.8477	37.0969	42.6447
XLOC_003333	Bahcc1	TSS3726	chr11:120232946-120292297	8.50891	7.18102	9.99547	8.5618	16.7064	12.7148	11.5945	13.6719
XLOC_003909	Epn3	TSS4380	chr11:94489598-94499974	7.55395	8.21258	5.92105	7.22919	9.58626	8.6022	8.12946	8.77264
XLOC_007153	Ribc2	TSS7973	chr15:85132098-85144569	0.168005	0.15723	0.183364	0.169533	0.149858	0.0831392	0.0842111	0.105736
XLOC_004960	Alkbh1,Nrp	TSS5543,TSS5544	chr12:87428077-87472299	14.8806	15.8392	17.757	16.1589	14.2413	12.2237	14.79	13.7517
XLOC_009608	Mtcl1	TSS10737	chr17:66336981-66449750	3.77556	3.24302	3.2875	3.43536	5.09233	3.81722	3.67094	4.1935
XLOC_009766	Fam53c	TSS10916	chr18:34758905-34773760	20.0438	19.2453	19.5417	19.6103	21.2376	19.4553	20.6465	20.4465
XLOC_006311	Zfp395	TSS7025	chr14:65358675-65398930	18.022	18.7551	21.4908	19.4226	31.5146	25.1148	25.1185	27.2493
XLOC_008972	Treml1	TSS10028	chr17:48359915-48367176	0.265938	0.563817	0.316922	0.382226	0.171583	0.322522	0.238619	0.244241
XLOC_007787	Rbfox1	TSS8710,TSS8711	chr16:5884792-7412480	1.72461	1.80834	2.11299	1.88198	1.6244	1.4066	1.56716	1.53272
XLOC_017296	Foxi3	TSS19417	chr6:70956605-70961066	0.0234514	0.0189616	0.0376902	0.0267011	0.0151871	0	0.0321812	0.0157894
XLOC_006025	Gm3002	TSS6708	chr14:3814912-3830681	0.0418706	0.0351848	0.0481235	0.0417263	0.0335434	0.00535424	0.00462811	0.0145086
XLOC_004510	Dlst	TSS5038	chr12:85110832-85134091	67.6866	72.2262	65.7651	68.5593	62.2218	60.0536	62.3354	61.5369
XLOC_001191	Nos1ap	TSS1335,TSS1336	chr1:170317495-170589849	1.538	1.32884	1.9781	1.61498	3.13869	2.64818	2.25888	2.68192
XLOC_002852	Wscd1	TSS3186	chr11:71750702-71789646	5.22947	5.47098	4.26735	4.98927	5.37456	6.21366	5.09982	5.56268
XLOC_003946	Npepps	TSS4422	chr11:97205855-97280576	25.0365	23.3409	25.0042	24.4605	30.6475	26.673	26.2068	27.8424
XLOC_008479	Gart	TSS9464	chr16:91621396-91646972	46.4827	43.0808	45.7761	45.1132	40.3184	30.3777	42.4719	37.7227
XLOC_014623	Yrdc	TSS16426	chr4:124850758-124862171	17.5646	16.9198	15.7567	16.747	17.7851	17.9495	17.014	17.5829
XLOC_009784	Slc4a9	TSS10934	chr18:36528151-36556272	2.70252	3.17656	1.65546	2.51151	1.97437	2.22631	1.48551	1.8954
XLOC_021986	Hcn4	TSS24607	chr9:58823511-58860955	0.590439	0.875546	0.806148	0.757378	1.7492	2.03374	1.01332	1.59875
XLOC_021441	Brd7	TSS24029	chr8:88332310-88362191	43.4582	43.049	43.0846	43.1973	39.0449	38.6169	42.294	39.9853
XLOC_016272	Sdk1	TSS18292	chr5:141241533-142213791	2.40823	2.49705	2.72129	2.54219	4.90333	4.19607	3.19818	4.09919
XLOC_003074	Gngt2	TSS3431,TSS3432,TSS3433	chr11:95824499-95845731	9.69186	10.4761	8.83381	9.66726	6.60415	8.99654	8.02364	7.87478
XLOC_011548	Chst1	TSS12950	chr2:92599706-92615252	5.89881	5.86671	5.26841	5.67798	6.6698	6.08637	5.6088	6.12166
XLOC_012834	Napb	TSS14400	chr2:148694656-148732420	0.963171	1.04679	1.42204	1.144	0.802095	0.924807	1.02704	0.917981
XLOC_006252	Tssk4	TSS6963	chr14:55650183-55652539	0.711976	1.0307	0.890147	0.877608	0.633828	0.580621	0.514945	0.576465
XLOC_015772	Maea	TSS17732	chr5:33335571-33373294	83.091	85.1554	75.0927	81.113	69.6179	68.7941	72.2495	70.2205
XLOC_008279	Nrros	TSS9254	chr16:32142824-32165476	5.94528	5.91765	5.0999	5.65428	5.14781	4.65889	4.8466	4.88443
XLOC_004084	Gjc1	TSS4566,TSS4567,TSS4568	chr11:102799477-102819686	32.346	30.4638	33.6837	32.1645	34.2803	30.8214	35.0608	33.3875
XLOC_004113	Ftsj3	TSS4598	chr11:106249143-106255802	36.0504	32.8975	38.9219	35.9566	29.6755	23.9633	37.2756	30.3048
XLOC_004953	Ngb	TSS5535	chr12:87097530-87102539	0.338249	0.186936	0.192326	0.23917	0.166207	0.0580342	0.161486	0.128576
XLOC_013870	Dcst1	TSS15577	chr3:89350218-89365253	0.243537	0.185313	0.120505	0.183118	0.276722	0.233127	0.233002	0.247617
XLOC_017956	Stambp	TSS20150	chr6:83543205-83588126	10.0935	10.5533	9.63084	10.0925	9.04704	8.5608	9.1562	8.92135
XLOC_004120	Tex2	TSS4606	chr11:106502138-106612930	4.84555	4.81294	4.38147	4.67999	5.28486	5.63726	4.5749	5.16567
XLOC_004740	Rhob	TSS5294	chr12:8497758-8499985	46.3972	50.8256	44.2816	47.1681	61.8811	61.696	47.1546	56.9106
XLOC_001882	Dnajc14	TSS2132	chr10:128805675-128821631	18.9302	19.3783	19.0839	19.1308	20.7807	23.1723	20.0547	21.3359
XLOC_022609	Dlat	TSS25279	chr9:50634632-50659780	18.4349	18.1471	16.5064	17.6961	20.821	22.8569	17.6664	20.4481
XLOC_014306	Rusc2	TSS16063,TSS16064	chr4:43381981-43429134	4.78125	4.6181	4.90468	4.76801	6.61091	6.05685	5.22442	5.96406
XLOC_001036	Tmcc2	TSS1162	chr1:132356314-132391281	6.68322	7.50517	6.07687	6.75509	7.91523	8.24087	6.33615	7.49742
XLOC_010075	Nrg2	TSS11296	chr18:36017657-36197160	0.543117	0.54846	0.659875	0.583817	0.749037	0.785884	0.700467	0.745129
XLOC_022598	Htr3b	TSS25268	chr9:48935007-48964990	0.00784177	0.0458135	0.0416422	0.0317658	0	0	0	0
XLOC_001931	Ust	TSS2186	chr10:8204752-8518825	3.92505	3.96114	4.1655	4.01723	5.36324	5.32746	4.4137	5.0348
XLOC_017084	Fam71f1	TSS19187	chr6:29319139-29336022	0.163169	0.0620439	0.135773	0.120329	0.0940557	0.0501629	0.0710643	0.071761
XLOC_008707	Phf1	TSS9727	chr17:26933126-26937908	7.4673	6.81516	5.56328	6.61525	7.33377	6.78253	5.49524	6.53718
XLOC_022176	Cpne4	TSS24809	chr9:104569787-105034544	0.076626	0.0511336	0.0492114	0.0589903	0.0221338	0.0308577	0.0309053	0.0279656
XLOC_013670	Cpb1	TSS15348	chr3:20249483-20275729	0.307412	0.273631	0.254541	0.278528	0.362759	0.325517	0.406134	0.364803
XLOC_013269	Nes	TSS14895	chr3:87971092-87980451	26.466	24.7839	28.1558	26.4686	31.181	28.1627	29.0125	29.4521
XLOC_008346	Abhd10	TSS9325	chr16:45729724-45742955	17.7166	17.099	18.3756	17.7304	15.958	16.7358	17.3113	16.6684
XLOC_019163	Tbx6	TSS21509	chr7:126781482-126785548	0.320456	0.404963	0.246555	0.323991	0.241995	0.175706	0.163204	0.193635
XLOC_004127	Nol11	TSS4614	chr11:107157407-107189381	28.4927	26.2397	33.3326	29.355	25.1527	20.8988	32.2636	26.105
XLOC_000651	Kcnh1	TSS733	chr1:192190776-192510159	0.699987	0.785623	0.780762	0.755457	1.21575	1.29533	0.870009	1.12703
XLOC_011102	Vim	TSS12439	chr2:13574310-13582826	432.009	487.218	404.581	441.269	335.455	314.463	366.388	338.769
XLOC_014615	Rragc	TSS16417	chr4:123917432-123936997	30.8204	29.7647	28.8025	29.7959	34.2383	32.2429	29.4146	31.9653
XLOC_008744	Tbc1d22b	TSS9769	chr17:29549801-29606808	9.59611	9.15345	9.64781	9.46579	12.3589	10.8474	10.2081	11.1381
XLOC_004842	Foxa1	TSS5408	chr12:57540631-57546121	3.28682	3.22385	2.9415	3.15072	4.20666	4.97517	3.35237	4.17807
XLOC_021093	Tsnax	TSS23642	chr8:125012996-125034192	54.5114	53.8473	53.5672	53.9753	49.3556	49.2537	52.7009	50.4367
XLOC_012679	Bmf	TSS14230	chr2:118528756-118549678	20.4587	20.652	20.727	20.6126	26.1582	28.5771	22.1499	25.6284
XLOC_003689	Chrnb1	TSS4129	chr11:69784035-69795937	3.87563	4.24325	3.64884	3.92257	3.55118	2.82327	2.88329	3.08591
XLOC_021091	Gnpat	TSS23640	chr8:124863032-124890057	53.1679	53.0261	53.5926	53.2622	44.5669	39.7117	51.0114	45.0967
XLOC_001994	Rspo3	TSS2253	chr10:29453106-29535867	6.51186	6.24785	7.44105	6.73359	7.72016	6.65549	9.43385	7.9365
XLOC_022186	Dusp7	TSS24820	chr9:106368631-106375723	22.1248	20.6316	22.8331	21.8632	24.4923	24.1509	23.4926	24.0453
XLOC_011907	Bpi	TSS13364	chr2:158258240-158284531	0.033397	0.0274739	0.0378934	0.0329214	0.0621133	0.036913	0.0486831	0.0492365
XLOC_014663	Fam229a	TSS16470	chr4:129491189-129491956	0	0.0542612	0.052827	0.0356961	0.127173	0.0997611	0.269475	0.16547
XLOC_015369	Hpca	TSS17262,TSS17263,TSS17264,TSS17265	chr4:129105529-129121925	1.02092	1.13776	0.856371	1.00502	0.613571	0.801315	0.787749	0.734212
XLOC_016840	Ncor2	TSS18924	chr5:125017152-125179214	11.723	9.375	13.2219	11.44	21.9213	14.4977	15.7137	17.3776
XLOC_015069	Actl7b	TSS16930	chr4:56740004-56741425	0.0639798	0.0259669	0.0256227	0.0385231	0.0103766	0.0121997	0	0.00752543
XLOC_006526	Colq	TSS7261	chr14:31523083-31577383	1.26218	1.25872	1.22827	1.24972	1.16887	1.02047	1.15328	1.11421
XLOC_015257	Tspan1	TSS17142	chr4:116161880-116167598	0.365601	0.547701	0.421664	0.444989	0.475808	0.593567	0.624731	0.564702
XLOC_019585	Pinlyp	TSS21979	chr7:24541657-24546005	0.447688	0.423286	0.344484	0.405153	0.140319	0.165807	0.292976	0.199701
XLOC_014407	Gm11240	TSS16177	chr4:73791243-73798378	0.192466	0.148149	0.170779	0.170465	0.159994	0.0232425	0.111869	0.0983685
XLOC_000654	Irf6	TSS736	chr1:193153111-193172035	7.57081	7.57017	7.47662	7.5392	8.31037	8.49281	7.63258	8.14525
XLOC_012182	Snhg7	TSS13680	chr2:26637175-26640244	17.1005	18.0869	17.4299	17.5391	9.53274	6.65489	15.2738	10.4871
XLOC_014520	Calr4	TSS16308,TSS16309,TSS16310,TSS16311	chr4:109218412-109254577	0.101341	0.105178	0.112894	0.106471	0.140892	0.116772	0.173609	0.143758
XLOC_005056	Ppp1r13b	TSS5649	chr12:111828457-111908055	9.34353	9.44818	7.59014	8.79395	11.47	10.0117	8.5728	10.0182
XLOC_021086	Galnt2	TSS23635	chr8:124231393-124345723	34.6748	33.6297	32.009	33.4378	45.1136	49.7809	35.1109	43.3351
XLOC_022905	Fbxw24	TSS25618	chr9:109601115-109626059	0.143923	0.138612	0.115014	0.132516	0.0868107	0.122869	0.0896277	0.0997691
XLOC_022222	Amt	TSS24860	chr9:108296921-108301597	18.0505	18.7218	18.7115	18.4946	15.1124	13.5434	17.5965	15.4174
XLOC_006999	Fam83a	TSS7801	chr15:57985902-58010702	0.0100691	0.0165686	0.034135	0.0202576	0.0347947	0.0247815	0.0432743	0.0342835
XLOC_019166	Hirip3	TSS21514	chr7:126861971-126865122	35.3656	32.9909	32.7838	33.7134	27.2749	20.3836	30.3597	26.0061
XLOC_016130	P2rx7	TSS18132,TSS18133	chr5:122643910-122691432	0.585486	0.599117	0.514177	0.56626	0.633951	0.668118	0.679559	0.660543
XLOC_015980	Enoph1	TSS17963	chr5:100039993-100068765	18.6957	18.9895	17.8263	18.5038	15.9877	15.0999	17.1254	16.071
XLOC_022894	Atrip,Trex1	TSS25605,TSS25606,TSS25607	chr9:109057931-109074124	18.3425	19.7961	18.7945	18.9777	16.3397	14.9585	17.3714	16.2232
XLOC_014636	Stk40	TSS16439	chr4:126103956-126141029	22.9035	21.1417	20.8753	21.6402	24.726	25.5092	22.147	24.1274
XLOC_017092	Smo	TSS19196	chr6:29735496-29761366	64.1003	64.8604	68.1853	65.7153	75.1206	78.6185	70.4715	74.7369
XLOC_019951	Anpep	TSS22381	chr7:79821802-79842352	34.2283	40.1469	23.6958	32.6903	38.6097	50.424	26.6153	38.5497
XLOC_002817	Neurl4	TSS3146	chr11:69901815-69913824	13.9083	13.3753	12.8014	13.3617	19.8542	16.2418	14.2886	16.7949
XLOC_020687	Asb5	TSS23196	chr8:54550330-54587836	0.10068	0.200194	0.18986	0.163578	0.0831829	0.111212	0.135028	0.109808
XLOC_011963	Pcif1	TSS13430	chr2:164879367-164891437	20.5734	19.9387	18.2555	19.5892	23.6898	20.6956	22.5917	22.3257
XLOC_004875	Gpr135	TSS5443	chr12:72069617-72070991	1.13958	1.39063	1.76903	1.43308	0.918396	0.788106	0.71714	0.807881
XLOC_002416	Dgka	TSS2700	chr10:128706257-128744056	3.05385	3.47119	3.1381	3.22105	2.691	2.53069	2.84244	2.68804
XLOC_000250	Armc9	TSS290	chr1:86154779-86278284	7.81126	7.99998	8.7044	8.17188	7.36187	6.32359	7.94928	7.21158
XLOC_021632	Ttc13	TSS24228	chr8:124671326-124721975	16.7817	15.187	14.8832	15.6173	15.3411	14.689	14.3774	14.8025
XLOC_003815	Wsb1	TSS4274,TSS4275	chr11:79239381-79254695	140.343	136.169	162.252	146.255	124.059	75.008	134.524	111.197
XLOC_009151	Phf10	TSS10223	chr17:14943183-14961260	36.2268	33.152	32.6066	33.9951	38.2716	39.8765	35.2845	37.8109
XLOC_008999	Fem1a	TSS10056	chr17:56256792-56263608	8.66491	8.6178	8.60134	8.62802	9.9824	9.79401	8.81495	9.53045
XLOC_010106	Gm4013	TSS11329	chr18:42274379-42275197	4.48707	3.79766	3.62945	3.97139	3.57352	3.64088	2.95896	3.39112
XLOC_019247	Adgra1	TSS21599	chr7:139834173-139878088	0.111597	0.137243	0.115683	0.121508	0.255594	0.208882	0.150396	0.204957
XLOC_007513	Sstr3	TSS8393	chr15:78537014-78544345	0.252611	0.311653	0.384827	0.316364	0.423184	0.350046	0.475508	0.416246
XLOC_003024	2018-09-04	TSS3375,TSS3376	chr11:87578388-87590539	18.0586	18.9599	15.4763	17.4983	13.3682	13.159	14.5294	13.6855
XLOC_001449	Bend3	TSS1623	chr10:43479139-43515417	10.4818	9.69811	9.65816	9.94602	13.6525	10.8775	10.6857	11.7386
XLOC_008222	Gm15760	TSS9192	chr16:20545111-20548556	0.163102	0.147956	0.186485	0.165848	0.128668	0.124473	0.104461	0.119201
XLOC_018153	Gpr162	TSS20383	chr6:124858444-124863917	1.22785	1.46178	1.21762	1.30242	1.30863	1.57292	1.49083	1.45746
XLOC_022481	Hyls1	TSS25145	chr9:35559465-35570069	10.8934	9.29877	10.2433	10.1452	6.59388	6.9986	9.28562	7.62603
XLOC_009239	Telo2	TSS10317	chr17:25099568-25115967	11.626	11.6284	10.2918	11.1821	10.332	8.79987	9.55192	9.56126
XLOC_019595	Grik5	TSS21989	chr7:25009850-25072369	17.1783	15.8728	15.6625	16.2379	21.7155	16.8389	18.2021	18.9188
XLOC_001968	Tbpl1	TSS2226	chr10:22645010-22731447	29.7586	29.4694	31.0575	30.0952	26.5969	24.1336	29.9829	26.9045
XLOC_003648	Hs3st3b1	TSS4084	chr11:63884692-63922284	14.0716	13.8058	12.4291	13.4355	16.9433	15.2401	13.1144	15.0993
XLOC_001655	Tmprss9	TSS1863	chr10:80879815-80900969	0.019566	0.00530471	0.00530574	0.0100588	0.00426798	0	0	0.00142266
XLOC_008163	Myh11	TSS9122	chr16:14194526-14291408	5.60679	7.33002	6.17785	6.37155	4.76989	3.16136	3.7037	3.87832
XLOC_022806	Chst2	TSS25502	chr9:95400925-95407270	7.98307	7.81049	7.73444	7.84267	9.97101	11.71	8.64374	10.1082
XLOC_015863	Chrna9	TSS17835	chr5:65967123-65977486	0.0768177	0.086716	0.096353	0.0866289	0.0919941	0.0931284	0.124999	0.103374
XLOC_020999	St3gal2	TSS23539	chr8:110919864-110972497	13.0436	12.3439	13.1026	12.83	17.2503	17.0624	13.8546	16.0558
XLOC_009344	Hnrnpm	TSS10436	chr17:33646232-33685458	236.045	224.425	237.898	232.789	220.718	181.123	223.226	208.356
XLOC_016632	Nup54	TSS18699	chr5:92415539-92435199	29.5599	28.0795	30.0841	29.2412	24.9784	22.1769	29.115	25.4234
XLOC_010285	Fosl1	TSS11534	chr19:5447697-5457563	0.0382703	0.0414829	0.0832706	0.0543413	0.0337768	0.0200863	0.0712308	0.041698
XLOC_023919	Zmat1	TSS26771	chrX:134971372-135009209	3.07838	2.91179	3.31615	3.10211	2.71067	2.85309	3.01285	2.85887
XLOC_002925	Git1	TSS3265	chr11:77493411-77507774	28.7066	26.5594	25.6979	26.988	40.3737	30.7858	29.5426	33.5674
XLOC_000860	Igfbp5	TSS968	chr1:72858064-72874865	108.256	111.306	113.092	110.885	136.707	115.894	135.754	129.452
XLOC_004223	Tbc1d16	TSS4721	chr11:119143042-119228499	15.3453	13.8384	16.9479	15.3772	25.4046	25.2789	18.7534	23.1456
XLOC_021878	Dpagt1	TSS24488	chr9:44326844-44333600	35.5441	35.0573	33.8746	34.8253	26.7888	22.3	31.6384	26.9091
XLOC_022961	Lyzl4	TSS25688	chr9:121577842-121641566	0.0457855	0.0754023	0.0384092	0.053199	0.0156611	0.0556253	0.0329426	0.034743
XLOC_012628	Platr8	TSS14177	chr2:109902395-109913319	0.0135665	0.0113052	0.0359003	0.0202573	0	0	0	0
XLOC_005954	Ocln	TSS6632	chr13:100497366-100552498	9.19643	9.22385	11.0474	9.82256	11.0017	11.2902	11.3722	11.2214
XLOC_001335	Esr1	TSS1492,TSS1493	chr10:4611988-5005633	0.785305	1.01944	0.757105	0.85395	1.16717	1.19394	0.855743	1.07228
XLOC_004606	Slc25a47	TSS5151	chr12:108851128-108856815	4.29827	3.80026	3.56194	3.88682	3.10178	3.18293	3.28969	3.19147
XLOC_021400	Il27ra	TSS23984	chr8:84021473-84042575	0.92698	1.11889	1.0444	1.03009	0.887634	0.949922	0.959181	0.932246
XLOC_006651	Slc7a7	TSS7395,TSS7396	chr14:54360840-54417702	6.01976	6.39518	5.64684	6.02059	4.7851	5.26934	5.45328	5.16924
XLOC_023177	Ddx26b	TSS25922	chrX:56454838-56507843	16.3241	17.4012	18.4432	17.3895	14.86	10.1476	14.2405	13.0827
XLOC_013525	Prss12	TSS15189	chr3:123446912-123506602	2.16114	2.66855	2.00135	2.27701	2.54081	3.10786	2.07008	2.57292
XLOC_007027	Adgrb1	TSS7831	chr15:74516195-74589464	0.141865	0.121552	0.113905	0.125774	0.160215	0.21281	0.166969	0.179998
XLOC_009911	Apcdd1	TSS11104	chr18:62922326-62953195	25.6447	28.2904	24.5363	26.1571	37.8607	42.4665	26.7521	35.6931
XLOC_019599	Gsk3a	TSS21994	chr7:25228258-25237851	47.016	44.0607	41.8045	44.2937	55.3155	45.3808	48.4378	49.7114
XLOC_002735	Alkbh5	TSS3054	chr11:60537682-60558512	22.0116	23.5346	24.6075	23.3846	32.1686	29.116	26.7648	29.3498
XLOC_003822	Crlf3	TSS4283	chr11:80046492-80080991	17.462	18.2401	19.2121	18.3047	16.7016	15.0947	17.6912	16.4958
XLOC_017744	Copg2	TSS19916	chr6:30733505-30896794	24.6403	24.0047	29.6956	26.1135	24.3317	22.2523	28.5195	25.0345
XLOC_021760	Snx19	TSS24362	chr9:30427328-30466726	10.0121	10.1233	8.78317	9.63952	10.6899	10.2639	9.6598	10.2045
XLOC_020341	1700120K04Rik	TSS22811	chr7:127603902-127604445	0.108757	0.13401	0.134922	0.125896	0.0724805	0	0.0768306	0.0497704
XLOC_006391	Klf5	TSS7112	chr14:99298690-99313409	2.73741	3.29619	3.55495	3.19618	5.6492	4.65738	4.28306	4.86321
XLOC_004979	Kcnk10	TSS5564	chr12:98433993-98577940	0.461175	0.356564	0.340127	0.385955	0.279008	0.306755	0.261935	0.282566
XLOC_002690	Cnot8	TSS3008	chr11:58104152-58118594	39.8043	39.6827	38.5833	39.3568	35.7599	34.7517	37.8117	36.1078
XLOC_000265	Neu2	TSS305,TSS306,TSS307	chr1:87574026-87597840	0.284072	0.447817	0.307731	0.34654	0.256324	0.335703	0.254897	0.282308
XLOC_012657	Chrm5	TSS14207	chr2:112479071-112480817	0.0591854	0.154826	0.207678	0.140563	0.104935	0.162737	0.23892	0.168864
XLOC_021373	Slc35e1	TSS23954	chr8:72477994-72492614	12.1189	11.6379	12.539	12.0986	14.3629	15.1443	13.1778	14.2283
XLOC_004264	Sectm1a	TSS4763	chr11:121067402-121081139	0.10366	0.0949333	0.0292149	0.0759361	0.0397721	0.0568638	0.0167938	0.0378099
XLOC_003467	Gm12108	TSS3882	chr11:32095258-32101228	1.09881	1.242	1.31787	1.21956	1.27158	1.53792	1.37652	1.39534
XLOC_009279	Grm4	TSS10363	chr17:27422387-27503533	0.860509	1.0543	0.570818	0.828542	1.24067	1.15293	0.741728	1.04511
XLOC_008571	Ermard	TSS9585,TSS9586	chr17:15041611-15064232	6.66472	6.13969	6.28703	6.36381	5.23526	3.87379	5.87012	4.99306
XLOC_018407	Zc3h4	TSS20675	chr7:16401195-16437696	19.1595	17.9295	17.9371	18.342	25.0962	20.9094	19.3069	21.7708
XLOC_017670	Samd9l	TSS19838	chr6:3372257-3399571	4.91114	4.66712	5.54698	5.04175	6.02762	6.73151	5.98759	6.24891
XLOC_019177	Fbrs	TSS21525	chr7:127485220-127491513	16.4234	14.7455	14.3843	15.1844	21.206	15.4834	18.4034	18.3643
XLOC_003743	Ctns	TSS4195	chr11:73183132-73199019	8.33125	9.21365	8.52448	8.68979	7.04105	6.45045	7.83769	7.10973
XLOC_000836	Fzd5	TSS942	chr1:64730557-64737750	2.36399	3.04206	2.08768	2.49791	3.17169	3.31437	2.36837	2.95148
XLOC_021385	Mmaa	TSS23966	chr8:79266423-79294956	4.04974	3.77045	3.66071	3.82697	3.13868	3.3557	3.42838	3.30759
XLOC_020350	Prss36	TSS22820	chr7:127932637-127946725	2.09098	2.09959	1.92023	2.03693	1.71551	1.57153	1.83235	1.70646
XLOC_011881	Acss2	TSS13335	chr2:155518042-155562743	4.87705	5.15353	4.79781	4.9428	4.43436	4.64888	4.72067	4.6013
XLOC_005181	Hist1h2bb	TSS5776	chr13:23746733-23747223	2.82733	1.96809	2.22647	2.34063	1.12142	1.37233	1.65515	1.38297
XLOC_015817	C1qtnf7	TSS17784,TSS17785	chr5:43515568-43616586	1.49588	1.68033	1.45032	1.54218	1.60129	2.08464	1.63013	1.77202
XLOC_000984	Vps4b	TSS1102	chr1:106770787-106796725	37.5703	37.5598	41.7622	38.9641	37.2349	35.5879	39.5605	37.4611
XLOC_011208	Rapgef1	TSS12564	chr2:29619719-29740363	20.9608	21.0788	20.4357	20.8251	28.8134	25.2943	22.1151	25.4076
XLOC_014124	Sgms2	TSS15854	chr3:131318985-131344923	4.21535	4.34433	4.06855	4.20941	5.05692	5.43187	4.23997	4.90959
XLOC_009203	Prss41	TSS10276	chr17:23836784-23844156	0.428831	0.602881	0.555856	0.529189	0.384215	0.323498	0.345077	0.35093
XLOC_009426	Trim39	TSS10530,TSS10531	chr17:36258872-36272004	9.01459	9.19445	9.57143	9.26016	8.16582	5.92527	8.11301	7.40137
XLOC_000072	Zap70	TSS83,TSS84,TSS85,TSS86	chr1:36761797-36782820	0.0654359	0.159038	0.104407	0.109627	0.156289	0.176805	0.157629	0.163574
XLOC_000766	Gm16894	TSS862	chr1:40076211-40125226	0.0248557	0.0621838	0.064296	0.0504452	0.0178119	0.0210081	0.0363078	0.0250426
XLOC_007654	Amigo2	TSS8555	chr15:97244073-97385691	9.1133	9.76685	8.92713	9.26909	8.39919	7.60341	8.16276	8.05512
XLOC_016188	Caln1	TSS18195,TSS18196	chr5:130369457-130840645	0.0173046	0.0698657	0.0638201	0.0503301	0.0577335	0.0894257	0.0734402	0.0735331
XLOC_001069	Gpr25	TSS1202	chr1:136258913-136260873	0	0	0	0	0.0255393	0.0761121	0.0264433	0.0426982
XLOC_006910	Ugt3a2	TSS7700	chr15:9335597-9370870	0.0262528	0.0221048	0.00796781	0.0187751	0.0329473	0.0556141	0.0271051	0.0385555
XLOC_005590	Prss16	TSS6233	chr13:22002175-22009741	0.105021	0.209213	0.146496	0.153577	0.141405	0.294144	0.169416	0.201655
XLOC_009757	Wdr36	TSS10906	chr18:32663641-32866420	30.4	27.8443	33.6165	30.6203	29.2528	25.2048	32.9163	29.1246
XLOC_018829	B130024G19Rik	TSS21140	chr7:70351949-70411146	9.87271	10.6825	9.76582	10.107	7.44067	5.57491	8.53617	7.18392
XLOC_018013	Plxna1	TSS20217	chr6:89316313-89362613	18.2286	16.8245	17.8421	17.6317	25.995	21.3775	19.3447	22.2391
XLOC_004288	2810032G03Rik	TSS4792	chr12:5376501-5416132	0.671295	0.742022	0.849652	0.754323	0.651626	0.61125	0.738802	0.667226
XLOC_000810	Kctd18	TSS908,TSS909	chr1:57955100-57970084	7.28211	7.57107	7.22654	7.35991	6.34588	5.74646	6.82282	6.30505
XLOC_016291	Bhlha15	TSS18313	chr5:144190285-144194441	0.302941	0.303124	0.240692	0.282252	0.252355	0.258769	0.101274	0.204133
XLOC_008318	Pla1a	TSS9296	chr16:38396116-38433145	1.21897	1.7025	0.80059	1.24069	0.968496	1.65757	0.501572	1.04255
XLOC_023880	5330434G04Rik	TSS26730	chrX:105372993-105391754	0.040278	0.0188365	0.0768204	0.0453116	0.0679318	0.0775842	0.0910327	0.0788496
XLOC_000834	Mettl21a	TSS940	chr1:64606479-64617168	6.93393	7.4323	6.90831	7.09151	5.89661	6.17894	6.71979	6.26511
XLOC_019076	Eif3f	TSS21412	chr7:108934414-108941942	182.917	191.42	185.184	186.507	212.979	200.432	196.721	203.377
XLOC_012008	Stx16	TSS13480	chr2:174077050-174099771	24.0211	23.3995	25.1035	24.1747	23.3771	19.15	20.9034	21.1435
XLOC_016950	Gna12	TSS19042	chr5:140759943-140830431	36.0156	36.481	36.0138	36.1701	48.9584	53.2092	38.5764	46.9147
XLOC_020972	Cirh1a	TSS23511	chr8:106893639-106923094	41.0257	38.9257	42.7056	40.8857	33.1199	30.2036	41.4251	34.9162
XLOC_004767	9030624G23Rik	TSS5324	chr12:24043201-24097269	0.681557	0.531099	0.80199	0.671549	0.710615	0.620225	0.954387	0.761742
XLOC_007463	Scrib	TSS8325	chr15:76047185-76069730	19.3382	16.2016	19.1632	18.2343	28.3059	22.3272	20.6453	23.7595
XLOC_019476	Fkrp	TSS21861	chr7:16809266-16840931	19.7908	19.9701	17.8463	19.2024	21.2983	25.4953	20.1469	22.3135
XLOC_003576	Nmur2	TSS4002	chr11:56024989-56040987	0.00581153	0.00971131	0.0103771	0.00863331	0.00428404	0	0	0.00142801
XLOC_019391	Vmn2r29	TSS21764,TSS21765	chr7:7212995-7278289	0.951846	0.832338	0.867027	0.883737	0.861677	0.629702	0.815508	0.768962
XLOC_009661	Abcg5	TSS10799	chr17:84658233-84700333	2.55356	2.34639	2.69429	2.53141	2.26866	1.58943	2.46489	2.10766
XLOC_010697	Pcnxl3	TSS11988	chr19:5664634-5688908	18.5595	17.4551	17.3223	17.779	26.2285	21.1278	19.1236	22.16
XLOC_015564	Cort	TSS17495	chr4:149125190-149126741	0.388855	0.213162	0.212816	0.271611	0.12911	0.151835	0.0890805	0.123342
XLOC_006030	Gm3264	TSS6713	chr14:4871155-4875851	0.0360313	0.0597305	0.123305	0.0730223	0.0258844	0	0.0539602	0.0266149
XLOC_020028	Thrsp	TSS22462	chr7:97412956-97417510	0.0194666	0.0959878	0.0318881	0.0491142	0.0910323	0.107576	0.111284	0.103297
XLOC_020648	Mfhas1	TSS23155	chr8:35582502-35679449	8.82462	8.77456	8.6585	8.75256	13.6789	12.4474	9.4029	11.8431
XLOC_014747	Sh2d5	TSS16566	chr4:138250410-138260968	0.561521	0.44057	0.59996	0.534017	0.528424	0.378777	0.465166	0.457456
XLOC_017405	Hdac11	TSS19540	chr6:91156814-91174683	12.9669	13.7183	12.3884	13.0245	14.0934	14.7068	12.5524	13.7842
XLOC_010297	Syvn1	TSS11546,TSS11547	chr19:6046575-6057751	19.6942	16.5184	14.964	17.0589	20.1335	17.6206	17.0499	18.268
XLOC_013820	Glt28d2	TSS15517	chr3:85869845-85887518	1.37401	1.43353	1.52041	1.44265	1.43576	1.6297	1.85117	1.63888
XLOC_015291	Tie1	TSS17178	chr4:118471190-118489849	25.8665	27.9061	22.8493	25.5406	32.0004	29.1705	26.1494	29.1068
XLOC_016644	Paqr3	TSS18713	chr5:96997688-97111596	2.15369	2.37203	2.52437	2.35003	3.08612	3.0098	2.67654	2.92415
XLOC_003382	Ewsr1	TSS3786	chr11:5069686-5099088	215.744	218.639	235.946	223.443	202.866	153.408	199.467	185.247
XLOC_023704	Rbmx	TSS26535	chrX:57383347-57393036	74.1065	73.0373	77.8233	74.989	60.9287	44.6389	70.9812	58.8496
XLOC_002072	Unc5b	TSS2334	chr10:60762594-60831581	14.1334	14.3149	13.484	13.9774	21.6843	18.7062	14.9135	18.4347
XLOC_003957	Fbxo47	TSS4435	chr11:97854306-97884154	0.268979	0.188442	0.409118	0.288846	0.316592	0.41607	0.529326	0.420663
XLOC_015894	Exoc1	TSS17872	chr5:76529310-76570298	15.7737	15.162	16.9465	15.9607	14.4142	10.383	15.054	13.2837
XLOC_004320	Cpsf3	TSS4826	chr12:21286296-21315056	43.5144	41.2129	43.1124	42.6132	32.8472	28.846	41.3372	34.3435
XLOC_016464	Tnip2	TSS18503	chr5:34496095-34513979	4.40343	4.83053	4.47598	4.56998	4.11144	3.38059	3.68582	3.72595
XLOC_010931	Loxl4	TSS12253	chr19:42592278-42612806	1.25642	1.25989	1.77879	1.4317	1.74236	1.73852	1.84967	1.77685
XLOC_001647	Csnk1g2	TSS1854,TSS1855	chr10:80622779-80640771	91.6339	81.5063	76.8067	83.3156	95.0782	103.063	91.7426	96.6279
XLOC_007640	Pus7l	TSS8539	chr15:94522639-94543507	5.518	5.26131	6.1146	5.6313	5.08365	4.59229	6.0019	5.22595
XLOC_018573	Zfp59	TSS20853	chr7:27838583-27856774	3.66892	3.83912	4.49263	4.00022	3.51947	3.81739	4.34481	3.89389
XLOC_020633	Rnf122	TSS23138	chr8:31111845-31131473	12.0091	12.274	12.0796	12.1209	10.7727	9.79496	11.5339	10.7005
XLOC_001437	Zbtb24	TSS1610	chr10:41450357-41465582	9.14662	9.09197	8.18199	8.80686	8.38423	8.29147	8.06817	8.24796
XLOC_020295	Lat	TSS22761	chr7:126363827-126369534	0.917486	1.13493	0.948804	1.00041	0.725112	0.796961	0.884425	0.802166
XLOC_015738	Drc1	TSS17694	chr5:30341662-30366708	0.125264	0.164749	0.176699	0.155571	0.113703	0.0847246	0.0971213	0.0985163
XLOC_009316	Wdr4	TSS10404	chr17:31494321-31512487	14.8859	14.582	13.8259	14.4313	13.7018	13.2324	13.6359	13.5234
XLOC_018278	Recql	TSS20532	chr6:142345696-142387087	11.3402	10.4572	13.751	11.8495	10.7665	10.0482	12.2985	11.0377
XLOC_011223	Lrrc8a	TSS12581	chr2:30237768-30263790	10.0835	10.3013	9.49598	9.96026	12.1861	11.3043	9.97818	11.1562
XLOC_012918	2010009K17Rik	TSS14493	chr2:158028496-158091797	0.076892	0.25203	0.127622	0.152181	0.0523401	0.123361	0.0548629	0.0768547
XLOC_023005	Gpkow	TSS25737	chrX:7697133-7710259	17.9101	17.148	20.0404	18.3662	17.4069	16.0216	17.7595	17.0627
XLOC_004703	Pld4	TSS5257	chr12:112760654-112768986	2.4879	2.92942	2.6945	2.70394	2.093	2.67584	2.62826	2.4657
XLOC_002546	Efemp1	TSS2847	chr11:28853204-28926743	6.03652	6.69343	6.81968	6.51654	7.41369	8.75237	7.15168	7.77258
XLOC_020163	Rrp8	TSS22613,TSS22614	chr7:105731729-105744338	19.059	17.943	17.3431	18.115	14.8868	14.3008	16.7624	15.3167
XLOC_009300	Ppil1	TSS10387	chr17:29250834-29263971	103.193	97.9036	87.2162	96.1043	79.1705	78.7449	83.7946	80.57
XLOC_013492	Aknad1	TSS15150	chr3:108739657-108782309	0.0128741	0.0318959	0.0490064	0.0312588	0.0090395	0.00537742	0.0285635	0.0143268
XLOC_015999	D930016D06Rik	TSS17985	chr5:104525734-104554211	8.45753	7.98088	9.91416	8.78419	7.78479	5.86373	6.26446	6.63766
XLOC_012064	Lime1	TSS13547	chr2:181381234-181383628	14.3865	14.2372	13.166	13.9299	13.0715	8.98574	10.87	10.9757
XLOC_002488	Rhbdd3	TSS2780,TSS2781,TSS2782	chr11:5099272-5106100	12.4214	12.0321	10.6701	11.7079	10.8927	10.757	10.4571	10.7023
XLOC_007801	2610020C07Rik	TSS8727	chr16:11203382-11254325	2.22741	2.13605	2.43727	2.26691	1.37541	1.20578	2.30991	1.63037
XLOC_008692	Wdr24	TSS9712	chr17:25823626-25828730	12.759	12.6017	11.1062	12.1556	11.5538	10.4443	10.6961	10.8981
XLOC_015627	Isg15	TSS17568	chr4:156199423-156200818	1.46762	1.92591	1.11481	1.50278	1.0157	1.83494	0.875371	1.242
XLOC_022809	Pls1	TSS25505	chr9:95752641-95845279	6.1722	5.77176	5.94509	5.96302	5.48568	5.66218	5.48962	5.54583
XLOC_012763	Ckap2l	TSS14321	chr2:129268209-129297212	31.6542	28.2277	34.511	31.4643	27.2039	20.5133	33.098	26.9384
XLOC_016437	Slc30a3	TSS18474	chr5:31086105-31093527	1.65063	1.81042	1.53936	1.6668	1.39405	1.04323	1.28744	1.24157
XLOC_000884	Glb1l	TSS992	chr1:75192159-75210778	9.16901	10.2028	8.80081	9.39087	8.69435	7.62997	7.32775	7.88402
XLOC_008879	Zfp57	TSS9920,TSS9921,TSS9922	chr17:37001162-37010729	20.5802	20.5851	20.0929	20.4194	14.44	10.7664	18.4404	14.5489
XLOC_002824	Dvl2	TSS3156	chr11:70000625-70010109	20.7748	18.903	18.2638	19.3139	25.5341	19.5807	21.904	22.3396
XLOC_020059	Arhgef17	TSS22500	chr7:100869745-100932161	13.5802	14.3837	14.3957	14.1199	23.5751	21.1639	15.9502	20.2297
XLOC_003133	Casc3	TSS3494	chr11:98795768-98833807	20.8654	19.7161	19.2476	19.943	29.1824	22.5977	21.8721	24.5507
XLOC_000650	Gm10516	TSS732	chr1:192098545-192151025	1.25361	1.06732	1.40424	1.24172	1.04364	1.02779	1.12694	1.06612
XLOC_008745	Cmtr1,Rnf8,Rnf8-cmtr1	TSS9770,TSS9771	chr17:29614788-29717017	38.6535	36.6504	37.4836	37.5958	33.1133	29.2461	36.421	32.9268
XLOC_015253	Nsun4	TSS17138	chr4:116031769-116053876	6.51762	7.3141	7.42829	7.08667	5.82002	5.10483	6.66421	5.86302
XLOC_016550	Gabrg1	TSS18604	chr5:70751046-70842617	0.124253	0.0869336	0.146136	0.119108	0.159651	0.168269	0.166279	0.164733
XLOC_005513	4833420G17Rik	TSS6151	chr13:119462758-119486117	24.5561	26.9242	29.0891	26.8565	23.9126	22.8416	26.3772	24.3771
XLOC_002695	Zfp692	TSS3013	chr11:58307068-58314613	12.8426	12.0219	10.307	11.7238	9.95002	7.24549	9.4847	8.8934
XLOC_003595	Zfp39	TSS4023	chr11:58888152-58904225	2.89694	3.1077	3.21501	3.07322	2.35122	2.90915	2.1999	2.48676
XLOC_007206	Cacnb3	TSS8039,TSS8040	chr15:98632327-98644536	22.3209	21.9055	19.6443	21.2902	24.9861	22.2883	22.51	23.2615
XLOC_017232	Hoxaas2	TSS19348	chr6:52165673-52213597	0.210898	0.268951	0.364134	0.281328	0.198149	0.182785	0.303186	0.22804
XLOC_015546	Zfp534	TSS17472	chr4:147674224-147702631	0.0217025	0.0243876	0.0384855	0.0281919	0.0433994	0.0323315	0.0449054	0.0402121
XLOC_011194	Rxra	TSS12545,TSS12546,TSS12547	chr2:27677200-27763319	17.9494	19.113	18.0435	18.3686	25.7868	23.8427	19.3894	23.0063
XLOC_001151	Fmo4	TSS1294	chr1:162793882-162812549	0.455851	0.536391	0.474479	0.488907	0.371912	0.49645	0.296651	0.388338
XLOC_015407	Phactr4	TSS17314	chr4:132355924-132422446	15.3452	15.6525	15.0445	15.3474	23.3406	19.2672	16.9272	19.845
XLOC_021309	BC030870	TSS23884	chr8:65085614-65129537	0.170189	0.141685	0.103171	0.138348	0.191143	0.295495	0.257748	0.248129
XLOC_002211	Slc39a3	TSS2481	chr10:81028539-81033912	8.1635	8.30802	7.86152	8.11101	8.87796	9.50304	8.06798	8.81633
XLOC_009803	Pcdhb8	TSS10990	chr18:36930284-37841872	0.670396	0.592374	0.791298	0.684689	0.700849	0.79926	0.937628	0.812579
XLOC_010228	Sall3	TSS11468	chr18:80966373-80986578	1.49325	1.37879	1.02014	1.29739	2.21681	1.56981	1.31421	1.70028
XLOC_010015	Ss18	TSS11229	chr18:14625628-14682914	53.2425	50.4005	53.9421	52.5284	50.2997	49.8483	50.0202	50.0561
XLOC_022706	Dis3l	TSS25386,TSS25387,TSS25388	chr9:64306755-64341257	12.041	12.3541	10.6416	11.6789	11.3068	10.4575	10.1143	10.6262
XLOC_021629	Pgbd5	TSS24225	chr8:124369048-124433936	0.937397	0.763128	0.839914	0.846813	0.989888	0.876401	1.0773	0.981196
XLOC_010248	Chka	TSS11490	chr19:3851772-3894369	23.7884	21.7188	18.906	21.4711	19.8311	13.6666	17.1878	16.8952
XLOC_008113	Trap1	TSS9070	chr16:4037144-4077810	57.3443	55.0863	57.5094	56.6467	49.8654	44.9472	56.0719	50.2948
XLOC_018538	Megf8	TSS20813	chr7:25317163-25365917	10.9328	10.5315	12.0821	11.1821	18.3012	15.3682	13.2336	15.6343
XLOC_004871	Pygl	TSS5439	chr12:70190814-70227683	18.9155	21.4644	17.739	19.373	17.1627	16.6796	16.3352	16.7258
XLOC_007742	Itgb7	TSS8656	chr15:102215994-102231935	0.360286	0.487836	0.278944	0.375689	0.300051	0.366672	0.253485	0.306736
XLOC_001542	Ipmk	TSS1734	chr10:71347792-71385885	8.83957	8.99966	8.88094	8.90672	10.4636	10.0707	9.13303	9.88911
XLOC_022290	4930428G15Rik	TSS24938	chr9:115336160-115341924	0.0530615	0.109798	0.0907578	0.0845391	0.0187228	0.0443851	0.0778322	0.04698
XLOC_001236	Mndal	TSS1381	chr1:173857219-173880187	0.705894	0.813508	0.464744	0.661382	0.425849	0.656231	0.413496	0.498525
XLOC_019916	Aldh1a3	TSS22341	chr7:66390892-66427477	22.0411	19.0857	20.73	20.6189	25.4046	19.57	24.456	23.1435
XLOC_004985	Efcab11	TSS5571	chr12:99717530-99883442	5.30813	4.87999	5.95287	5.38033	4.41588	4.66449	5.56271	4.88103
XLOC_016747	Svop	TSS18821	chr5:114026912-114091380	0.0768992	0.132868	0.0941403	0.101303	0.0669142	0.0565775	0.0298272	0.0511063
XLOC_013872	Flad1,Lenep	TSS15579,TSS15580	chr3:89401895-89411863	9.90446	10.5848	8.78405	9.75777	9.10704	8.4422	8.1694	8.57288
XLOC_022289	Osbpl10	TSS24937	chr9:115067278-115232223	3.87795	3.85058	3.5297	3.75274	5.01102	4.5997	3.70358	4.4381
XLOC_002096	Hnrnph3	TSS2360	chr10:62980222-63023849	39.9098	34.4372	36.0206	36.7892	33.7928	30.5412	35.047	33.127
XLOC_021637	Sipa1l2	TSS24233	chr8:125418062-125492710	9.37912	9.43044	8.84088	9.21681	13.8172	11.2199	10.0079	11.6817
XLOC_018172	Kcna6	TSS20406	chr6:126708328-126740674	1.37424	1.31542	1.34618	1.34528	1.84417	1.64287	1.41477	1.63394
XLOC_004919	Slc8a3	TSS5494	chr12:81197914-81333180	0.180249	0.225049	0.252763	0.219354	0.296668	0.327434	0.267762	0.297288
XLOC_021786	Msantd2	TSS24390	chr9:37489320-37524150	20.9088	19.0614	17.7944	19.2549	15.3259	12.7323	16.9814	15.0132
XLOC_018844	Aen	TSS21155	chr7:78895926-78908833	11.9049	10.7676	11.9537	11.5421	10.4484	10.4352	11.2889	10.7242
XLOC_021681	Gpr83	TSS24278	chr9:14860253-14869499	0.132465	0.226633	0.334033	0.231044	0.119456	0.126853	0.235522	0.16061
XLOC_002847	Kif1c,Mir6925	TSS3180,TSS3181	chr11:70700547-70731970	16.1402	15.8608	17.7435	16.5815	26.3118	28.2356	19.3544	24.6339
XLOC_014850	Dnajc11	TSS16684	chr4:151933719-151981959	36.6119	33.8559	34.9623	35.1434	27.7005	24.953	33.7943	28.8159
XLOC_010646	Lrp5	TSS11930	chr19:3584824-3686564	14.7734	15.482	16.4596	15.5717	24.7024	21.2438	18.1871	21.3778
XLOC_008640	Prss32	TSS9655	chr17:23853771-23859776	0.0138367	0.0227165	0.0237337	0.0200956	0	0	0.0199868	0.00666227
XLOC_003198	Ccdc103,Fam187a	TSS3566,TSS3567	chr11:102881243-102886731	0.739614	0.855399	0.74017	0.778394	0.568522	0.605722	0.703744	0.625996
XLOC_003199	Nmt1	TSS3568	chr11:103028561-103066105	53.9584	50.8082	52.8206	52.5291	47.5299	48.5063	50.9233	48.9865
XLOC_007209	4930578M01Rik	TSS8043	chr15:98985964-98989281	0.0233997	0.0390371	0.041985	0.0348073	0	0	0.0354803	0.0118268
XLOC_010208	9030625G05Rik	TSS11444	chr18:74972763-74981547	1.06568	0.868412	0.942869	0.958987	0.589081	0.186866	0.845543	0.540497
XLOC_006829	Naa16	TSS7605	chr14:79334506-79390668	7.05618	6.46729	8.03844	7.1873	6.21693	6.17941	6.49018	6.29551
XLOC_015802	Ppp2r2c	TSS17768	chr5:36868569-36955078	0.038332	0.0989585	0.100558	0.0792828	0.0262466	0.0311311	0.0623963	0.0399247
XLOC_022435	Kank2	TSS25094	chr9:21766772-21798546	17.6616	18.5166	19.3374	18.5052	25.2485	23.5802	20.4654	23.098
XLOC_010564	Lzts2	TSS11833,TSS11834	chr19:45015175-45045772	54.5629	49.7883	47.5838	50.645	55.3982	56.0701	54.2102	55.2262
XLOC_003058	Lrrc59	TSS3415	chr11:94629823-94653754	92.028	92.4637	95.2187	93.2368	87.2763	76.5075	89.579	84.4543
XLOC_024083	Erdr1	TSS26954	chrY:90785441-90816465	102.491	52.3902	85.1729	80.018	42.6996	41.4103	52.5039	45.5379
XLOC_016955	Tnrc18	TSS19047	chr5:142724604-142817387	12.1143	10.9365	17.7382	13.5963	30.753	25.9618	20.1368	25.6172
XLOC_004218	Cant1	TSS4713,TSS4714	chr11:118406288-118419118	24.138	23.8421	20.2072	22.7291	25.7124	24.114	22.2621	24.0295
XLOC_000336	Serpinb5	TSS390	chr1:106861179-106883348	0.0529386	0.111358	0.0594546	0.0745837	0.0496146	0.095697	0.0519201	0.0657439
XLOC_009742	Fhod3	TSS10889	chr18:24708622-25168877	7.19025	7.53282	5.95569	6.89292	9.1201	9.9618	6.26922	8.45037
XLOC_002760	Trim16	TSS3081	chr11:62820252-62842948	5.64413	6.27097	5.91616	5.94375	5.46408	4.98543	5.00792	5.15248
XLOC_001790	Caps2	TSS2025	chr10:112165675-112216555	0.625769	0.420653	0.553311	0.533244	0.423501	0.375598	0.460358	0.419819
XLOC_021307	Trim60,Trim61	TSS23882	chr8:64998447-65018688	0.259056	0.215103	0.187724	0.220628	0.274338	0.315169	0.309075	0.299527
XLOC_014679	Mecr	TSS16490	chr4:131843470-131867787	18.8491	18.1063	15.1074	17.3543	13.1073	12.4588	14.3876	13.3179
XLOC_000046	B3gat2	TSS53	chr1:23761925-23922381	2.93576	3.05601	2.06497	2.68558	4.01514	5.14739	2.47013	3.87755
XLOC_017118	Agbl3	TSS19226	chr6:34780431-34859459	2.92115	3.70313	3.26316	3.29581	3.0244	4.24217	3.54395	3.60351
XLOC_010402	Lpxn	TSS11663	chr19:12798608-12833808	1.09492	0.981494	0.955431	1.01061	0.701459	0.92734	0.675593	0.768131
XLOC_015873	Guf1	TSS17847	chr5:69556941-69573630	12.3492	12.4948	16.2268	13.6903	11.3858	10.6386	12.0394	11.3546
XLOC_001040	Gm19461	TSS1169	chr1:133246096-133303435	0.0887294	0.164042	0.0890833	0.113952	0.0961245	0.2054	0.1119	0.137808
XLOC_005081	D230030E09Rik	TSS5674	chr12:118518296-118530193	0.0848363	0.117181	0.0715469	0.0911881	0.0391234	0	0.0405498	0.0265577
XLOC_003711	Alox12e	TSS4157	chr11:70315612-70322518	0.0168175	0.0138545	0.014091	0.014921	0.0344875	0.0203818	0.0481937	0.0343543
XLOC_020062	P2ry2	TSS22503	chr7:100996567-101012053	0.301787	0.447891	0.251634	0.333771	0.466138	0.492641	0.313934	0.424238
XLOC_003136	Cdc6	TSS3497,TSS3498	chr11:98907888-98923942	12.2649	11.1842	13.5284	12.3258	9.82536	7.85794	13.0877	10.257
XLOC_007680	Arf3	TSS8585	chr15:98737625-98763118	50.9759	51.7851	53.2036	51.9882	64.1991	55.6937	57.8317	59.2415
XLOC_008724	Ppard	TSS9747	chr17:28127350-28301469	9.3208	7.91981	8.60466	8.61509	11.7877	12.3523	9.38239	11.1741
XLOC_000144	Fzd7	TSS170	chr1:59482146-59486955	37.1292	35.9834	38.5914	37.2347	47.3321	43.572	39.9223	43.6088
XLOC_000058	Imp4	TSS69	chr1:34439828-34445747	29.5642	28.0262	29.437	29.0091	23.6481	21.5097	28.6546	24.6041
XLOC_013543	6330410L21Rik	TSS15208	chr3:129677574-129763882	0.00447498	0.007502	0.00395375	0.00531024	0.0065881	0.0078785	0.00682292	0.00709651
XLOC_014423	Focad	TSS16194	chr4:88094629-88411011	5.4035	5.27838	6.71287	5.79825	5.13537	3.78102	5.89658	4.93766
XLOC_013059	Arfrp1	TSS14654	chr2:181357689-181380793	14.9936	14.7811	13.5324	14.4357	14.4517	12.9251	12.8774	13.4181
XLOC_011571	Cd59a	TSS12978	chr2:104095800-104115410	5.98734	9.37519	8.43997	7.93417	7.74405	12.9711	9.17131	9.96215
XLOC_016045	Crybb1	TSS18037	chr5:112255820-112269582	0.626246	0.824191	0.531956	0.660798	0.446792	0.738959	0.494246	0.559999
XLOC_010994	Dclre1a	TSS12321	chr19:56529160-56548222	5.89166	5.87502	6.67479	6.14716	5.72699	4.64684	5.79593	5.38992
XLOC_019165	Doc2a	TSS21513	chr7:126847552-126861463	5.42498	4.82413	4.28119	4.84343	4.61967	3.07345	3.89984	3.86432
XLOC_014753	Pla2g2d	TSS16572	chr4:138775734-138782143	0.0349282	0.0578025	0.0456629	0.0461312	0.0311879	0.0300598	0.0260039	0.0290839
XLOC_007785	Sec14l5	TSS8708	chr16:5147108-5183934	0.0169861	0.00695387	0.0278338	0.0172579	0.00567105	0	0	0.00189035
[truncated: 22,139 more rows]
