# Supplementary material for: Netrin 1 directs vascular patterning and maturity in the developing kidney
Source: Development. 2023 Nov 24;150(22):dev201886. doi: 10.1242/dev.201886 (PMC10690109; doi:10.1242/dev.201886)
Supplement: Table S2. Genes upregulated ≥ 1.2-fold and the associated Gene Ontology (GO) Biological Processes [file develop-150-201886-TableS2.xlsx]

## Sheet: Upregulated GO BP
Term	PValue	Genes
GO:0007156~homophilic cell adhesion via plasma membrane adhesion molecules	2.77654e-46	PCDHGB8, PCDHGB7, PCDHGB6, PCDHGB5, PCDHGB4, PCDHGB2, PTPRF, PCDHA1, PCDHA5, PCDHA4, PCDHA3, PCDHA2, PCDHA9, PCDHA8, PCDHA7, PCDHAC2, PCDHA6, PCDHAC1, PCDHGA8, PCDHGA7, PCDHGA6, CADM4, PCDHGA5, PCDHGA4, PCDHGC5, PCDHGA3, PCDHGC4, PCDHGA2, PCDHGC3, PCDHGA1, PCDHA12, PCDHA11, PCDHA10, PCDHGA9, PCDHGA10, PCDHGA11, PCDHGA12, PCDHGB1
GO:0007155~cell adhesion	1.3111e-25	PCDHGB7, PCDHGB6, PCDHGB5, PCDHGB4, PCDHGB2, PTPRF, PCDHA1, PCDHA5, PCDHA4, PCDHA3, PCDHA2, PCDHA9, PCDHA8, PCDHA7, PCDHAC2, PCDHA6, PCDHAC1, PCDHGA8, PCDHGA7, PCDHGA6, CADM4, PCDHGA5, PCDHGA4, PCDHGC5, PCDHGA3, PCDHGC4, PCDHGA2, PCDHGC3, PCDHGA1, PCDHA12, PCDHA11, PCDHA10, PCDHGA9, PCDHGA10, LRFN3, PCDHGA11, PCDHGA12, PCDHGB1
GO:0071364~cellular response to epidermal growth factor stimulus	0.000300245	COL1A1, ERBB2, PAX2, ZFP36L1, PPP1R9B
GO:0007568~aging	0.000808324	TGFB1, ACE, JUND, DAG1, GRB2, PAX2, PPP1R9B
GO:0043491~protein kinase B signaling	0.0010482	LINGO1, TGFB1, SESN2, PAX2, ZFP36L1
GO:0006357~regulation of transcription from RNA polymerase II promoter	0.00213622	SMARCD1, TCF7L1, KLF13, JUND, TCF7, ZFP316, ZFP628, FOXP4, GATA2, PAX2, HIC1, IRF2BPL, FOXQ1, CUX2, IRF2, ZFP362, ERF, ZFP553, ATXN7L3, ZFP651, ZFPM1, ZBTB7C
GO:0010718~positive regulation of epithelial to mesenchymal transition	0.00433974	COL1A1, TGFB1, ZFP703, AXIN2
GO:0001843~neural tube closure	0.00460876	ST14, TGFB1, SHROOM3, PAX2, RGMA
GO:0016055~Wnt signaling pathway	0.00492709	TLE3, TCF7L1, TCF7, AXIN1, DACT3, AXIN2, HIC1
GO:0060070~canonical Wnt signaling pathway	0.00640633	TCF7L1, TGFB1, TCF7, AXIN1, DACT3
GO:0045599~negative regulation of fat cell differentiation	0.00657683	TGFB1, AXIN1, GATA2, ZFPM1
GO:0000122~negative regulation of transcription from RNA polymerase II promoter	0.00792157	TGFB1, JUND, SEMA4D, TCF7, FOXP4, GATA2, PAX2, HIC1, IRF2BPL, FOXQ1, MTA1, CUX2, ERF, BCORL1, ZFPM1
GO:0030335~positive regulation of cell migration	0.00863551	COL1A1, MMP14, TGFB1, SEMA4D, ZFP703, FURIN, GNAI2
GO:0099645~neurotransmitter receptor localization to postsynaptic specialization membrane	0.0116464	CACNG7, DLG4, ERBB2
GO:0071407~cellular response to organic cyclic compound	0.0128078	TGFB1, DAG1, AXIN2, PAK4
GO:0001932~regulation of protein phosphorylation	0.0137591	CADM4, SESN2, AXIN1, PPP1R9B
GO:0030154~cell differentiation	0.0150846	NTNG2, TLE3, TCF7L1, SEMA4D, TNK2, SHB, GATA2, PAX2, PRRC2A, PPP1R9B, C77080, FOXQ1, ERF, GRB2, ZFPM1
GO:0007507~heart development	0.01578	KDM6B, TGFB1, ERBB2, DAG1, FOXP4, ZFPM1, ZFP36L1
GO:0099560~synaptic membrane adhesion	0.0175955	LRFN3, NTNG2, PTPRF
GO:0035987~endodermal cell differentiation	0.0175955	MMP14, MMP15, GRB2
GO:0007399~nervous system development	0.0277902	NTNG2, SMARCD1, SEMA4D, ERBB2, PCDHAC2, PTPRF, PPP1R9B, IRF2BPL
GO:0050775~positive regulation of dendrite morphogenesis	0.0284071	CUX2, DLG4, PTPRF
GO:0007275~multicellular organism development	0.0286916	DDR1, RERE, NTNG2, TLE3, SEMA4D, AXIN1, SHROOM3, SHB, PAX2, HIC1, ZFP36L1, PPP1R9B, CCDC85C, ERBB2
GO:0032355~response to estradiol	0.0327907	COL1A1, SPRR2F, TGFB1, MMP15
GO:0030198~extracellular matrix organization	0.0338994	COL1A1, MMP14, COL1A2, MMP15, SPOCK2
GO:0001934~positive regulation of protein phosphorylation	0.0343824	TGFB1, SEMA4D, ERBB2, AXIN1, AXIN2, RGMA
GO:0009888~tissue development	0.0352997	NTNG2, TCF7L1, TCF7
GO:0071260~cellular response to mechanical stimulus	0.0360034	COL1A1, TGFB1, DAG1, PAX2
GO:0006355~regulation of transcription, DNA-templated	0.0375016	RERE, TLE3, JUND, ZFP703, TCF7, ZFP316, ZFP628, FOXP4, GATA2, PAX2, FOXQ1, MTA1, CUX2, IRF2, ERF
GO:1901096~regulation of autophagosome maturation	0.0387895	CLEC16A, TECPR1
GO:0034616~response to laminar fluid shear stress	0.0387895	TGFB1, ACE
GO:0001957~intramembranous ossification	0.0451077	COL1A1, AXIN2
GO:0042127~regulation of cell proliferation	0.0506879	CADM4, TGFB1, JUND, TCF7, PPP1R9B
GO:0021915~neural tube development	0.0507625	TGFB1, TCF7, ZFP36L1
GO:0045600~positive regulation of fat cell differentiation	0.0507625	AXIN2, ZFP36L1, ZBTB7C
GO:0048286~lung alveolus development	0.0524217	TGFB1, ACE, HS6ST1
GO:0030178~negative regulation of Wnt signaling pathway	0.0541	AXIN1, DACT3, HIC1
GO:0016477~cell migration	0.0571083	NTNG2, ST14, MMP14, TGFB1, PTPRF, PPP1R9B
GO:0001501~skeletal system development	0.0574545	COL1A1, MMP14, COL1A2, TGFB1
GO:0030308~negative regulation of cell growth	0.0579849	TGFB1, SESN2, DACT3, PPP1R9B
GO:0090090~negative regulation of canonical Wnt signaling pathway	0.0595311	TLE3, AXIN1, DACT3, AXIN2
GO:0009612~response to mechanical stimulus	0.0627689	COL1A1, MMP14, JUND
GO:0060710~chorio-allantoic fusion	0.0638158	ERF, ZFP36L1
GO:0098970~postsynaptic neurotransmitter receptor diffusion trapping	0.0638158	CACNG7, DLG4
GO:1900121~negative regulation of receptor binding	0.0638158	PTPRF, RGMA
GO:0006366~transcription from RNA polymerase II promoter	0.0739014	TCF7L1, KLF13, JUND, GATA2, SCAF1
GO:0045647~negative regulation of erythrocyte differentiation	0.0760853	KLF13, ZFP36L1
GO:0038063~collagen-activated tyrosine kinase receptor signaling pathway	0.0821601	DDR1, COL1A1
GO:0008283~cell proliferation	0.0844169	DDR1, TGFB1, IRF2, AXIN2, ZFP36L1, GNAI2
GO:0085029~extracellular matrix assembly	0.0881952	COL1A2, TGFB1
GO:0043589~skin morphogenesis	0.0881952	COL1A1, COL1A2
GO:0071560~cellular response to transforming growth factor beta stimulus	0.0952694	COL1A1, TGFB1, ZFP36L1
GO:0050808~synapse organization	0.0952694	PCDHGC5, PCDHGC4, PCDHGC3
GO:0043434~response to peptide hormone	0.0973076	COL1A1, JUND, DAG1
GO:0045860~positive regulation of protein kinase activity	0.0993582	DAG1, AXIN1, AXIN2

## Sheet: Upregulated genes
gene_short_name	tss_id	locus	HET-1_S1_FPKM	HET-2_S2_FPKM	HET-3_S3_FPKM	HET_FPKM AVERAGE	MUT-1_S4_FPKM	MUT-2_S5_FPKM	MUT-3_S6_FPKM	MUT_FPKM AVERAGE	Fold change MUT vs HET	p-value
Foxq1	TSS5820	chr13:31558169-31560974	12.2251	13.0825	10.3353	11.881	16.6957	17.9233	15.1762	16.5984	1.39706	0.00034187
Mib2	TSS17554	chr4:155654469-155669254	8.68191	8.65337	6.56466	7.96665	10.7648	10.5451	8.54081	9.95024	1.24899	0.000388277
Col26a1	TSS18984	chr5:136741763-136883107	39.5446	34.8785	35.897	36.7734	46.2921	43.242	44.3637	44.6326	1.21372	0.00248968
Zbtb7c	TSS11154	chr18:75820177-76148564	4.9005	4.83879	4.4073	4.71553	6.27009	5.83725	5.73001	5.94578	1.26089	0.00443805
Erbb2	TSS3483	chr11:98412483-98438988	19.8305	20.1956	17.7674	19.2645	26.3923	25.4146	22.4944	24.7671	1.28563	0.00489195
Zfp316	TSS19054	chr5:143249694-143270022	4.06709	3.73547	3.79702	3.86653	5.52867	4.93324	4.825	5.09564	1.31788	0.00518493
Col1a1	TSS3417	chr11:94936269-94951856	153.265	143.406	172.67	156.447	240.368	214.103	231.6	228.69	1.46178	0.00627382
Tsc22d4	TSS18249	chr5:137745968-137768453	32.9646	31.811	29.0126	31.2627	41.286	37.3686	35.4185	38.0244	1.21628	0.00715103
Lingo1	TSS25320	chr9:56618474-56685253	4.81292	4.71329	4.42511	4.65044	5.99743	5.54724	5.23026	5.59164	1.20239	0.00818663
Tgfb1	TSS20820	chr7:25687001-25704996	13.245	12.982	13.0987	13.1086	17.332	15.8498	15.7992	16.327	1.24552	0.00896924
Ace	TSS3591,TSS3592	chr11:105965606-105989964	5.38566	6.66907	3.06092	5.03855	7.53553	9.09135	4.54229	7.05639	1.40048	0.00932717
Acsf2	TSS4383	chr11:94557101-94601786	15.6135	13.6257	15.9909	15.0767	20.0697	16.3116	19.8364	18.7392	1.24293	0.00975358
Pak4	TSS22044	chr7:28558818-28598184	25.8953	24.5407	21.3972	23.9444	32.8896	28.8777	28.4319	30.0664	1.25568	0.0103012
Gnai2	TSS25585	chr9:107614137-107635342	154.599	147.074	152.362	151.345	188.74	182.739	173.775	181.751	1.20091	0.0106871
Mgat4b	TSS2951	chr11:50225334-50235103	40.2488	37.5001	31.8128	36.5206	46.969	49.1694	41.1781	45.7722	1.25333	0.011531
Zfpm1	TSS23601	chr8:122282140-122337247	9.99803	9.30504	9.09347	9.46551	12.9711	11.0371	11.9157	11.9746	1.26508	0.0117145
2310022B05Rik	TSS24227	chr8:124635755-124663369	40.7638	42.1395	37.6131	40.1721	53.5462	49.9556	46.3291	49.9436	1.24324	0.0117909
Shroom3	TSS17935,TSS17936,TSS17937	chr5:92683434-92965759	10.9742	9.54799	10.7205	10.4142	16.2319	12.9171	14.1065	14.4185	1.3845	0.0118162
Lrfn3	TSS22076	chr7:30355513-30362772	7.49203	6.40134	6.66775	6.85371	10.5031	8.59845	8.38526	9.16227	1.33683	0.0128598
Jund	TSS23267	chr8:70697738-70700616	53.2089	43.6609	41.629	46.1663	60.9759	57.1637	55.5512	57.8969	1.2541	0.0137368
Arhgef10l	TSS17414,TSS17415	chr4:140514484-140665905	11.0786	9.69311	9.73311	10.1683	14.0631	14.1982	12.3449	13.5354	1.33114	0.0141626
Zfp362	TSS17260	chr4:128773084-128806112	32.9329	29.4581	28.9804	30.4571	42.626	35.6373	34.7543	37.6725	1.2369	0.0142389
Ckap4	TSS2517	chr10:84526304-84533888	68.7614	68.959	66.2702	67.9969	86.2833	86.8027	76.0925	83.0595	1.22152	0.0144931
Mesdc1	TSS22416	chr7:83880494-83884341	18.7613	18.519	18.0985	18.4596	23.0726	24.6437	21.465	23.0604	1.24924	0.0147872
Shb	TSS16897	chr4:45423275-45530828	7.46206	7.89395	6.42231	7.25944	10.0076	10.2292	7.7683	9.33503	1.28592	0.0151551
Cadm4	TSS20788	chr7:24482022-24504533	11.7172	12.0131	10.7557	11.4953	14.0424	15.6045	12.7917	14.1462	1.2306	0.0154816
Pigt	TSS13416	chr2:164497524-164508301	42.4884	41.2817	39.9563	41.2421	53.332	46.696	49.4962	49.8414	1.20851	0.0171775
Diap1	TSS11308	chr18:37843600-37935423	9.57771	8.80573	9.20065	9.1947	12.5781	11.3536	10.684	11.5386	1.25492	0.0174444
Hnrnpa0	TSS6440	chr13:58125878-58128556	290.025	235.753	271.078	265.619	363.293	319.076	312.276	331.548	1.24821	0.0175855
Sesn2	TSS17316	chr4:132492806-132510456	7.69419	8.1462	7.00702	7.6158	10.2806	9.92568	8.33906	9.51511	1.24939	0.0176867
Dennd2a	TSS19952	chr6:39462377-39557834	16.2236	16.4754	14.91	15.8697	20.9467	18.9391	18.0651	19.317	1.21723	0.017799
Dact3	TSS20683	chr7:16875316-16887301	17.7528	16.8793	17.1135	17.2485	21.2633	21.926	19.5274	20.9056	1.21202	0.0204673
Hic1	TSS4223,TSS4224	chr11:75164564-75170255	45.2201	42.5961	45.5125	44.4429	58.8382	53.6859	51.6855	54.7365	1.23161	0.021126
Fam65a,Mir1966	TSS23485,TSS23486	chr8:105605228-105622218	13.9953	14.8687	12.1985	13.6875	18.5744	17.5472	14.5599	16.8938	1.23425	0.0218065
Rgma	TSS21144	chr7:73310379-73419899	7.36026	6.40373	8.49457	7.41952	10.6316	9.46006	9.97145	10.021	1.35063	0.0220899
Zfp703	TSS23126	chr8:26977335-26981462	14.0413	12.6348	15.0711	13.9157	19.4583	15.3702	18.2906	17.7064	1.2724	0.0221291
Mmp14	TSS6934	chr14:54431603-54441258	71.6905	72.3013	80.4037	74.7985	99.2453	89.6205	93.7759	94.2139	1.25957	0.0221296
Epb4.1l4b	TSS16936	chr4:57061725-57143156	4.26638	4.3812	3.82137	4.15632	5.74078	5.62151	4.46965	5.27731	1.26971	0.0224389
Klf13	TSS22332	chr7:63886350-63938915	6.40211	6.30435	6.26765	6.3247	9.58854	8.90075	7.66753	8.71894	1.37855	0.0224789
Dlg4	TSS3158	chr11:70018604-70045531	9.48315	8.68323	9.17321	9.1132	13.0954	11.085	10.8306	11.6703	1.2806	0.0231058
Anxa11	TSS6771	chr14:25842154-25886804	16.6064	17.2629	15.5034	16.4576	24.0105	24.7447	18.8726	22.5426	1.36974	0.0231874
Cacng7	TSS20571	chr7:3336584-3366948	17.0288	18.1343	18.3516	17.8382	22.9687	25.7637	21.6139	23.4488	1.31452	0.023853
Ttyh3	TSS19040	chr5:140620576-140649031	54.1015	52.2712	59.075	55.1492	82.0283	77.1866	70.8949	76.7033	1.39083	0.0243983
Col1a2	TSS19130	chr6:4505696-4541543	192.323	211.201	191.309	198.278	253.856	251.706	218.487	241.35	1.21723	0.0249518
Zfp651	TSS24975	chr9:121760032-121771742	5.89961	5.95121	5.82187	5.8909	7.23021	7.67038	6.53578	7.14546	1.21297	0.0251742
St14	TSS25131	chr9:31088589-31131799	9.69932	9.40951	8.28504	9.13129	13.5804	12.4212	9.87784	11.9598	1.30976	0.0256725
Sprr1a	TSS15606	chr3:92483953-92485881	13.8587	15.0561	7.1067	12.0072	16.5894	18.7631	13.143	16.1652	1.34629	0.0256814
Pmepa1	TSS14602	chr2:173224464-173276533	5.67121	6.05172	5.14838	5.62377	7.66451	7.72727	5.95937	7.11705	1.26553	0.0258327
Ctif	TSS11446	chr18:75431220-75697696	4.94472	4.66384	4.76741	4.79199	6.84267	5.84109	5.61355	6.0991	1.27277	0.02603
Mex3d	TSS2460	chr10:80380354-80387651	18.2942	17.9103	20.2278	18.8108	25.7509	26.052	23.5067	25.1032	1.33451	0.0268372
Scaf1	TSS22203	chr7:45002949-45016249	26.3867	23.2029	26.3682	25.3193	35.5734	28.8962	30.3374	31.6023	1.24815	0.027404
Foxp4	TSS10643	chr17:47867132-47924632	18.6896	15.2766	17.6679	17.2114	24.4498	18.5708	20.2138	21.0781	1.22466	0.0288319
Sprr2f	TSS14977	chr3:92365186-92366442	12.0385	10.5515	7.36806	9.98602	15.2118	13.0969	13.0395	13.7827	1.3802	0.0289023
Tpcn1	TSS18864	chr5:120534156-120588613	16.9782	18.2068	18.2279	17.8043	25.4732	22.4917	22.3137	23.4262	1.31576	0.0298055
Bcorl1	TSS25896	chrX:48341357-48406728	4.38506	4.33294	5.0866	4.60153	6.5295	5.56117	5.99204	6.02757	1.3099	0.0307666
Tcf7l1	TSS20119	chr6:72626370-72789045	24.0599	20.6837	24.7358	23.1598	33.4859	24.2402	31.2444	29.6568	1.28053	0.030889
2700081O15Rik	TSS11576	chr19:7417624-7483291	37.479	36.664	32.8536	35.6655	49.6466	41.1394	41.88	44.222	1.23991	0.0309259
Efna2	TSS1842	chr10:79697304-80369637	10.4332	9.24639	10.2336	9.97106	11.9675	12.8019	12.1934	12.3209	1.23567	0.0311069
Wbp1l	TSS11854,TSS11855	chr19:46599105-46657389	22.5117	24.2729	22.4034	23.0627	31.8552	32.125	25.7687	29.9163	1.29717	0.0311763
Clec16a	TSS8723	chr16:10545338-10744878	3.97185	3.87858	4.4473	4.09924	6.74255	5.04077	6.01006	5.93113	1.44688	0.0315613
Cux2	TSS18889	chr5:121860215-122047825	5.08599	4.74791	5.14576	4.99322	7.32467	6.15111	6.01346	6.49641	1.30105	0.0318816
Tnk2	TSS8873,TSS8874	chr16:32644642-32683493	15.9724	14.0803	14.4905	14.8477	22.5705	16.97	17.9804	19.1736	1.29135	0.0319441
Ccdc85c	TSS5625	chr12:108206344-108275417	7.60527	5.75335	7.47983	6.94615	11.688	10.6581	9.18353	10.5099	1.51305	0.0327459
Pax2	TSS11828	chr19:44757393-44837869	47.6375	36.1967	48.8463	44.2268	68.6109	43.8636	62.5855	58.3533	1.31941	0.0333935
Fam222a	TSS18059	chr5:114568250-114613218	4.747	4.57507	4.32262	4.54823	6.8071	6.39558	5.01922	6.07397	1.33546	0.034106
Rere	TSS16678	chr4:150281915-150621966	23.1492	18.63	21.2932	21.0241	33.7181	23.1137	26.7549	27.8622	1.32525	0.0342017
Gsdmc2	TSS8259	chr15:63824345-63845176	7.55574	8.28214	4.13614	6.65801	8.9049	12.3098	7.35583	9.52351	1.43038	0.0344075
Cmip	TSS23564,TSS23565	chr8:117257018-117461505	15.277	14.0476	15.1482	14.8243	22.6367	18.6626	17.8175	19.7056	1.32928	0.0348328
5930403L14Rik	TSS17541	chr4:154316124-154636873	8.94161	7.87824	8.13388	8.31791	11.5856	11.6505	9.42426	10.8868	1.30884	0.0349585
Tcf7	TSS3971	chr11:52252603-52282571	10.7238	10.5161	10.6222	10.6207	14.1406	11.8212	12.5817	12.8478	1.2097	0.0351718
Furin	TSS22391,TSS22392	chr7:80389193-80405436	22.1748	19.71	20.2321	20.7056	32.2703	31.5815	24.1183	29.3234	1.4162	0.0353217
Prr12	TSS22205	chr7:45027706-45052881	10.1782	7.84035	12.0598	10.0261	17.5672	12.8302	14.576	14.9911	1.49521	0.0358708
Sema4d	TSS6392	chr13:51701247-51793747	11.0637	10.67	8.76599	10.1666	14.9935	12.8208	10.2953	12.7032	1.24951	0.0359265
C77080	TSS17267,TSS17268,TSS17269,TSS17270	chr4:129189794-129261404	11.7038	12.0942	10.9878	11.5953	16.0379	14.212	12.8307	14.3602	1.23845	0.0362989
Zfp553	TSS21520	chr7:127233442-127237860	14.169	13.5001	15.6534	14.4408	18.7282	18.579	17.2833	18.1968	1.2601	0.0364404
Irf2bpl	TSS5533	chr12:86880702-86884814	23.7582	22.404	22.9681	23.0434	36.8689	32.0361	27.22	32.0417	1.39049	0.0365645
Spock2	TSS1677	chr10:60106256-60133913	33.6293	32.279	41.9084	35.9389	47.5645	39.3342	47.5928	44.8305	1.24741	0.0367266
Axin2	TSS3614	chr11:108920348-108950781	7.90832	7.96009	8.32856	8.06566	10.7392	8.92755	10.1133	9.92668	1.23073	0.0373415
Axin1	TSS9717	chr17:26138685-26195811	19.7829	19.1029	18.1393	19.0084	25.9382	22.7272	20.3162	22.9939	1.20967	0.0377854
Ube2z	TSS4403	chr11:96047430-96065364	36.5617	35.8703	35.0189	35.817	45.8176	48.0031	38.7921	44.2043	1.23417	0.0379335
Kdm6b	TSS4114	chr11:69398517-69413675	10.6432	8.83522	12.6457	10.708	19.9835	14.0078	15.9914	16.6609	1.55592	0.0392444
Ptprf	TSS17173	chr4:118208212-118291397	40.0824	36.8956	36.2357	37.7379	59.6816	50.1444	42.4007	50.7422	1.3446	0.0393307
Spink8	TSS24893	chr9:109816626-109826627	6.70886	7.08132	7.28398	7.02472	9.62922	8.22548	11.119	9.6579	1.37484	0.0397118
Prrc2a	TSS10495	chr17:35149085-35164877	63.3877	51.9596	66.2027	60.5167	107.982	78.4624	81.1661	89.2035	1.47403	0.0398521
Tle3	TSS24620	chr9:61372365-61418497	24.2834	23.54	23.1847	23.6694	33.0962	27.7034	26.7403	29.18	1.23282	0.0400195
Gata2	TSS19513	chr6:88198663-88207032	15.5237	17.0514	13.5103	15.3618	21.0109	19.4134	15.9006	18.775	1.22219	0.040614
Erf	TSS21995	chr7:25242559-25250758	23.8792	23.6224	25.6754	24.3923	32.3077	30.4861	28.0726	30.2888	1.24173	0.0412323
Ltbp4	TSS22021,TSS22022	chr7:27305140-27337612	16.7121	17.3805	15.6191	16.5706	28.9259	23.4945	20.1269	24.1824	1.45936	0.0416846
Zfp36l1	TSS5483	chr12:80107759-80113013	102.784	102.772	95.7053	100.42	136.708	121.037	107.335	121.693	1.21184	0.0422374
Spata2	TSS14570	chr2:167481135-167516166	7.77928	7.74146	7.98003	7.83359	10.4192	9.55282	8.74977	9.57393	1.22216	0.0422841
Hs6st1	TSS76	chr1:36068399-36106446	21.7155	23.0757	20.736	21.8424	32.2229	29.9578	23.8497	28.6768	1.3129	0.0426271
Msi1	TSS18074	chr5:115429684-115454202	15.7651	11.8985	17.0477	14.9038	22.2813	16.0737	19.0007	19.1186	1.2828	0.0426878
Arhgap23	TSS3466	chr11:97450159-97502400	7.34111	7.48646	7.53433	7.45397	11.47	10.5491	8.68206	10.2337	1.37292	0.0429684
AU040320	TSS16447,TSS16448	chr4:126753554-126967923	8.89054	8.87375	7.62954	8.46461	11.4902	11.0562	8.32061	10.289	1.21553	0.0438807
Smarcd1	TSS8060	chr15:99702286-99713995	37.0979	32.8128	34.7487	34.8865	49.936	36.5069	43.0863	43.1764	1.23763	0.0440949
Cep164	TSS25252	chr9:45766945-45828638	8.73627	8.17046	8.5149	8.47388	11.5814	9.14108	9.96662	10.2297	1.2072	0.0445047
Gm37013,Gm38666,Pcdha1,Pcdha10,Pcdha11,Pcdha12,Pcdha2,Pcdha3,Pcdha4,Pcdha5,Pcdha6,Pcdha7,Pcdha7-g,Pcdha8,Pcdha9,Pcdhac1,Pcdhac2,Pcdhga1,Pcdhga10,Pcdhga11,Pcdhga12,Pcdhga2,Pcdhga3,Pcdhga4,Pcdhga5,Pcdhga6,Pcdhga7,Pcdhga8,Pcdhga9,Pcdhgb1,Pcdhgb2,Pcdhgb4,Pcdhgb5,Pcdhgb6,Pcdhgb7,Pcdhgb8,Pcdhgc3,Pcdhgc4,Pcdhgc5	TSS10945,TSS10946,TSS10947,TSS10948,TSS10949,TSS10950,TSS10951,TSS10952,TSS10953,TSS10954,TSS10955,TSS10956,TSS10957,TSS10958,TSS10959,TSS10960,TSS10961,TSS10962,TSS10963,TSS10964,TSS10965,TSS10966,TSS10967,TSS10968,TSS10969,TSS10970,TSS10971,TSS10972,TSS10973,TSS10974,TSS10975,TSS10976,TSS10977,TSS10978,TSS10979,TSS10980,TSS10981,TSS10982	chr18:36930284-37841872	59.8261	62.2214	67.0703	63.0393	89.0669	80.4109	75.6216	81.6998	1.29601	0.0445501
Zfp628	TSS20594	chr7:4915216-4922003	6.11916	5.8461	6.16529	6.04352	9.30542	6.85496	7.89367	8.01802	1.32671	0.0455388
Mta1	TSS5262	chr12:113098277-113137206	44.7181	38.6917	44.5153	42.6417	62.5499	47.2118	50.7253	53.4957	1.25454	0.0462412
Irf2	TSS23186	chr8:46739744-46847458	6.57525	6.35994	6.77672	6.57064	8.28739	8.15127	7.22956	7.88941	1.20071	0.0466101
Grb2	TSS4674	chr11:115644143-115708597	33.5253	35.4655	33.0076	33.9995	45.1117	43.4611	36.0389	41.5372	1.2217	0.0466771
Ctse	TSS432	chr1:131638313-131675507	6.76665	6.85578	6.04091	6.55445	7.66762	10.0875	7.98478	8.57997	1.30903	0.0475983
Ppp1r9b	TSS3419	chr11:94991211-95006898	28.7139	27.715	30.8668	29.0986	38.9727	37.8218	33.4133	36.7359	1.26247	0.0477337
Sbk1	TSS21500	chr7:126272618-126294999	38.2227	34.7888	35.2464	36.086	47.0472	50.1099	39.6158	45.591	1.2634	0.0480293
Mmp15	TSS23443	chr8:95352336-95374293	9.80198	9.01033	10.9112	9.90784	16.9752	13.8645	12.7391	14.5263	1.46614	0.0481651
Atxn7l3	TSS4553	chr11:102284819-102296629	34.2037	33.9542	35.2235	34.4605	43.4433	45.1253	37.8589	42.1425	1.22292	0.0484895
6530402F18Rik,Ntng2	TSS13709,TSS13710	chr2:29194725-29252993	4.36303	4.84667	3.39725	4.20232	7.46302	7.08699	4.15224	6.23408	1.48349	0.0486669
Tecpr1	TSS19063	chr5:144195346-144223578	5.13858	5.02313	5.37833	5.18001	7.96651	7.40207	6.03983	7.13614	1.37763	0.0487598
Dag1	TSS25596,TSS25597	chr9:108204860-108263958	55.9495	61.4847	50.0009	55.8117	82.7537	76.2812	57.6895	72.2415	1.29438	0.0492665
Pvrl1	TSS24479	chr9:43744575-43807461	4.0337	3.42016	4.38187	3.94524	6.13366	5.2882	4.86626	5.42937	1.37618	0.0493395
Ddr1	TSS10507,TSS10508,TSS10509	chr17:35681566-35704139	37.3935	36.2364	32.8119	35.4806	46.8758	50.0613	36.1982	44.3784	1.25078	0.0494476
Ap2a1	TSS22199	chr7:44896078-44929490	33.2318	32.1058	32.044	32.4605	44.8161	37.4344	35.8272	39.3592	1.21253	0.0508093
Celsr1	TSS8498	chr15:85898757-86033777	7.21997	6.60504	6.30106	6.70869	13.2658	9.82689	8.01469	10.3691	1.54563	0.051101
Col18a1	TSS2408,TSS2409	chr10:77052178-77166530	80.8604	81.1437	61.2235	74.4092	112.13	88.2208	83.3436	94.5648	1.27088	0.0518649
Ahdc1	TSS16504	chr4:133011505-133078110	9.29741	8.29025	10.9292	9.50562	15.5698	12.6756	12.3528	13.5327	1.42366	0.0519925
Wasf1	TSS1609	chr10:40883533-40938569	10.1667	8.47792	10.2701	9.63824	13.5481	10.65	11.0734	11.7572	1.21985	0.0522562
Lbh	TSS10109	chr17:72918304-72941946	92.5219	89.0996	92.5877	91.4031	109.546	125.11	103.635	112.764	1.2337	0.0524698
Parvb	TSS7965	chr15:84232042-84315609	6.24601	6.14166	6.25505	6.21424	9.89215	8.77681	7.04446	8.57114	1.37927	0.0531119
Fam101b	TSS4235	chr11:76019194-76027782	12.3623	13.3328	13.2547	12.9833	18.1096	16.9971	14.5952	16.5673	1.27605	0.0531834
Sdc3	TSS16487	chr4:130792536-130826318	19.6096	19.9498	22.0173	20.5256	27.8204	27.904	23.7433	26.4892	1.29055	0.0532813
Ptpn23	TSS25627	chr9:110385088-110408210	10.9797	10.06	11.4404	10.8267	16.0665	12.2561	13.0863	13.803	1.2749	0.054055
D17Wsu92e	TSS10369	chr17:27751231-27820542	30.2617	32.5067	31.066	31.2781	39.6603	41.4803	32.9852	38.0419	1.21625	0.0540632
Mark4	TSS21887	chr7:19426074-19458494	10.6459	9.9544	10.8345	10.4783	16.1357	13.4286	12.0873	13.8839	1.32502	0.0542423
Zmat3	TSS15363	chr3:32334793-32367438	4.27478	3.74532	4.67259	4.2309	6.31244	5.60376	5.08156	5.66592	1.33918	0.0542493
Fzd10	TSS18171	chr5:128601105-128604093	6.01026	6.45614	6.09694	6.18778	8.32975	8.90559	6.58495	7.9401	1.28319	0.0547769
Zbtb7a	TSS1868	chr10:81136270-81151657	5.4704	5.82776	7.03407	6.11074	8.62439	7.94371	7.70356	8.09055	1.32399	0.0554167
Pbxip1	TSS14933	chr3:89436703-89450952	9.21924	10.3336	9.12871	9.56052	12.8901	13.2224	9.84436	11.9856	1.25366	0.0555818
Fam43a	TSS8852	chr16:30599722-30602797	8.16171	8.82448	8.58939	8.52519	11.2685	13.0531	9.43319	11.2516	1.31981	0.0557299
Efnb2	TSS23680	chr8:8617438-8660773	28.1123	27.4125	25.501	27.0086	40.919	35.0492	28.4157	34.7946	1.28828	0.0561826
Adgrl1	TSS23343	chr8:83900097-83941954	23.1542	21.0628	23.5039	22.5736	34.2326	28.8222	25.6975	29.5841	1.31056	0.0569158
Cenpb	TSS14351	chr2:131127411-131604824	55.4538	54.3868	53.4217	54.4208	67.131	83.23	62.6411	71.0007	1.30466	0.0575741
Ulk1	TSS18795	chr5:110784488-110810081	14.279	13.3943	12.9201	13.5311	19.6485	15.1271	15.0625	16.6127	1.22774	0.0578106
Mnt	TSS3227	chr11:74830923-74845725	7.48797	7.26168	7.38931	7.37965	11.2626	8.1133	9.55642	9.64411	1.30685	0.0578213
Ttc28	TSS18031	chr5:110879802-111289779	11.0983	8.39235	13.6717	11.0541	20.0994	14.8306	15.3741	16.768	1.5169	0.0580538
Phf2	TSS6377	chr13:48801749-48870885	16.576	14.3736	17.0897	16.0131	25.7987	20.8194	18.8567	21.8249	1.36294	0.0580984
Cep170b	TSS5255	chr12:112722173-112746591	10.0727	10.3826	9.80536	10.0869	17.9213	13.8763	12.056	14.6179	1.4492	0.0581633
Mrc2	TSS3589	chr11:105292645-105351145	17.3298	17.7772	17.6832	17.5967	24.3495	19.0938	22.7403	22.0612	1.25371	0.0581941
Maml1	TSS3949	chr11:50255634-50292336	13.3279	13.7184	12.7991	13.2818	18.8706	15.8652	14.6269	16.4542	1.23886	0.0581959
Zc3h7b	TSS7936	chr15:81744847-81796269	30.2699	28.3179	33.0665	30.5514	49.9896	40.8477	37.0969	42.6447	1.39583	0.0582606
Bahcc1	TSS3726	chr11:120232946-120292297	8.50891	7.18102	9.99547	8.5618	16.7064	12.7148	11.5945	13.6719	1.59685	0.0582874
Zfp395	TSS7025	chr14:65358675-65398930	18.022	18.7551	21.4908	19.4226	31.5146	25.1148	25.1185	27.2493	1.40297	0.0584621
Rusc2	TSS16063,TSS16064	chr4:43381981-43429134	4.78125	4.6181	4.90468	4.76801	6.61091	6.05685	5.22442	5.96406	1.25085	0.0591258
Ust	TSS2186	chr10:8204752-8518825	3.92505	3.96114	4.1655	4.01723	5.36324	5.32746	4.4137	5.0348	1.2533	0.0592042
Bmf	TSS14230	chr2:118528756-118549678	20.4587	20.652	20.727	20.6126	26.1582	28.5771	22.1499	25.6284	1.24334	0.059667
Ncor2	TSS18924	chr5:125017152-125179214	11.723	9.375	13.2219	11.44	21.9213	14.4977	15.7137	17.3776	1.51902	0.0598056
Galnt2	TSS23635	chr8:124231393-124345723	34.6748	33.6297	32.009	33.4378	45.1136	49.7809	35.1109	43.3351	1.29599	0.0599833
Neurl4	TSS3146	chr11:69901815-69913824	13.9083	13.3753	12.8014	13.3617	19.8542	16.2418	14.2886	16.7949	1.25694	0.0605789
Chst2	TSS25502	chr9:95400925-95407270	7.98307	7.81049	7.73444	7.84267	9.97101	11.71	8.64374	10.1082	1.28888	0.0611061
St3gal2	TSS23539	chr8:110919864-110972497	13.0436	12.3439	13.1026	12.83	17.2503	17.0624	13.8546	16.0558	1.25142	0.0611745
Git1	TSS3265	chr11:77493411-77507774	28.7066	26.5594	25.6979	26.988	40.3737	30.7858	29.5426	33.5674	1.24379	0.0613933
Tbc1d16	TSS4721	chr11:119143042-119228499	15.3453	13.8384	16.9479	15.3772	25.4046	25.2789	18.7534	23.1456	1.50519	0.0614477
Apcdd1	TSS11104	chr18:62922326-62953195	25.6447	28.2904	24.5363	26.1571	37.8607	42.4665	26.7521	35.6931	1.36456	0.0617533
Alkbh5	TSS3054	chr11:60537682-60558512	22.0116	23.5346	24.6075	23.3846	32.1686	29.116	26.7648	29.3498	1.25509	0.0617756
Samd9l	TSS19838	chr6:3372257-3399571	4.91114	4.66712	5.54698	5.04175	6.02762	6.73151	5.98759	6.24891	1.23943	0.0622081
Fbrs	TSS21525	chr7:127485220-127491513	16.4234	14.7455	14.3843	15.1844	21.206	15.4834	18.4034	18.3643	1.20942	0.0622245
Rapgef1	TSS12564	chr2:29619719-29740363	20.9608	21.0788	20.4357	20.8251	28.8134	25.2943	22.1151	25.4076	1.22005	0.0624233
Plxna1	TSS20217	chr6:89316313-89362613	18.2286	16.8245	17.8421	17.6317	25.995	21.3775	19.3447	22.2391	1.26131	0.0628346
Gna12	TSS19042	chr5:140759943-140830431	36.0156	36.481	36.0138	36.1701	48.9584	53.2092	38.5764	46.9147	1.29706	0.0632523
Scrib	TSS8325	chr15:76047185-76069730	19.3382	16.2016	19.1632	18.2343	28.3059	22.3272	20.6453	23.7595	1.30301	0.0634531
Pcnxl3	TSS11988	chr19:5664634-5688908	18.5595	17.4551	17.3223	17.779	26.2285	21.1278	19.1236	22.16	1.24641	0.0634888
Mfhas1	TSS23155	chr8:35582502-35679449	8.82462	8.77456	8.6585	8.75256	13.6789	12.4474	9.4029	11.8431	1.3531	0.0635639
Unc5b	TSS2334	chr10:60762594-60831581	14.1334	14.3149	13.484	13.9774	21.6843	18.7062	14.9135	18.4347	1.31889	0.0638904
Arhgef17	TSS22500	chr7:100869745-100932161	13.5802	14.3837	14.3957	14.1199	23.5751	21.1639	15.9502	20.2297	1.43271	0.0654769
Rxra	TSS12545,TSS12546,TSS12547	chr2:27677200-27763319	17.9494	19.113	18.0435	18.3686	25.7868	23.8427	19.3894	23.0063	1.25248	0.0659126
Phactr4	TSS17314	chr4:132355924-132422446	15.3452	15.6525	15.0445	15.3474	23.3406	19.2672	16.9272	19.845	1.29305	0.0659761
Megf8	TSS20813	chr7:25317163-25365917	10.9328	10.5315	12.0821	11.1821	18.3012	15.3682	13.2336	15.6343	1.39815	0.0662333
Sipa1l2	TSS24233	chr8:125418062-125492710	9.37912	9.43044	8.84088	9.21681	13.8172	11.2199	10.0079	11.6817	1.26743	0.0666184
Kif1c,Mir6925	TSS3180,TSS3181	chr11:70700547-70731970	16.1402	15.8608	17.7435	16.5815	26.3118	28.2356	19.3544	24.6339	1.48563	0.0668415
Lrp5	TSS11930	chr19:3584824-3686564	14.7734	15.482	16.4596	15.5717	24.7024	21.2438	18.1871	21.3778	1.37286	0.0668659
Kank2	TSS25094	chr9:21766772-21798546	17.6616	18.5166	19.3374	18.5052	25.2485	23.5802	20.4654	23.098	1.24819	0.067236
Tnrc18	TSS19047	chr5:142724604-142817387	12.1143	10.9365	17.7382	13.5963	30.753	25.9618	20.1368	25.6172	1.88413	0.0673274
Fhod3	TSS10889	chr18:24708622-25168877	7.19025	7.53282	5.95569	6.89292	9.1201	9.9618	6.26922	8.45037	1.22595	0.0674312
Ppard	TSS9747	chr17:28127350-28301469	9.3208	7.91981	8.60466	8.61509	11.7877	12.3523	9.38239	11.1741	1.29704	0.0681618
Cd59a	TSS12978	chr2:104095800-104115410	5.98734	9.37519	8.43997	7.93417	7.74405	12.9711	9.17131	9.96215	1.2556	0.0683044
Col16a1	TSS16481	chr4:130047839-130099277	14.2383	15.2816	15.3447	14.9549	21.7557	21.4441	16.2478	19.8159	1.32504	0.0687766
Nfic	TSS2496	chr10:81396190-81427173	10.8714	10.2822	13.6475	11.6004	18.472	17.1016	14.539	16.7042	1.43997	0.0687872
Epb4.1l1	TSS13346,TSS13347	chr2:156420908-156543214	7.31315	7.97334	7.01619	7.43423	10.9304	9.96571	7.64538	9.51383	1.27973	0.0688638
Mtss1l	TSS23537	chr8:110721483-110741400	22.7073	21.0545	22.4582	22.0733	32.4979	26.0725	24.2307	27.6004	1.25039	0.0704631
6030419C18Rik	TSS24605	chr9:58488602-58499742	6.20072	6.16716	5.88376	6.08388	7.66409	9.71369	6.70997	8.02925	1.31976	0.0707157
Rgl1	TSS1240	chr1:152517529-152625111	18.9835	20.2438	20.7218	19.983	26.139	24.0078	21.9559	24.0342	1.20273	0.0710293
Sav1	TSS5435	chr12:69746847-69987002	26.1093	24.3996	26.7616	25.7568	34.9318	33.2823	27.6906	31.9682	1.24116	0.0715113
Cdc42bpg	TSS11561	chr19:6306456-6325652	4.06263	4.10615	4.33172	4.16683	6.83812	6.23046	4.6392	5.90259	1.41657	0.0715689
Col15a1	TSS16102	chr4:47208011-47313165	17.1415	17.559	18.6337	17.7781	32.9945	25.6979	21.3911	26.6945	1.50154	0.0717755
Dab2ip	TSS12649,TSS12650,TSS12651,TSS12652,TSS12653	chr2:35549533-35730994	18.2028	17.8031	19.049	18.3516	26.2792	22.774	20.1386	23.0639	1.25678	0.0724922
Cic	TSS20809,TSS20810	chr7:25267698-25294159	21.3613	19.4723	22.4714	21.1017	36.3855	27.9886	24.7219	29.6987	1.40741	0.072508
Plxnd1	TSS20307	chr6:115954810-115995005	44.0808	45.7338	41.7894	43.868	71.1859	57.463	47.3849	58.6779	1.3376	0.0733195
Obsl1	TSS1002	chr1:75485824-75506452	20.6575	20.0667	20.1483	20.2908	29.3017	23.2941	22.2699	24.9552	1.22988	0.0733451
Sipa1l3	TSS22061	chr7:29320377-29505460	4.24837	3.79675	5.1204	4.38851	8.06536	6.66967	5.51321	6.74941	1.53797	0.0734606
Extl3	TSS7511	chr14:65052058-65098106	20.0774	19.1347	20.8354	20.0158	30.7756	32.149	22.0544	28.3263	1.4152	0.0739116
Man1c1	TSS17355	chr4:134561689-134704290	5.41965	5.85151	5.52992	5.60036	7.46188	8.48957	5.78322	7.24489	1.29365	0.0743277
Synpo	TSS11378,TSS11379	chr18:60593989-60624305	8.46775	9.62015	6.47041	8.1861	12.8438	15.3663	7.0022	11.7374	1.43382	0.0753361
Ston1	TSS10164	chr17:88626554-88645724	5.95269	6.84264	8.12271	6.97268	13.0221	13.1391	8.70628	11.6225	1.66686	0.0754436
Setd1b	TSS18139	chr5:123142192-123168630	5.57235	3.99322	7.69211	5.75256	11.4183	8.46468	8.22116	9.36805	1.6285	0.0756712
Myo1d	TSS4286	chr11:80482126-80780025	5.46158	6.86507	4.27966	5.53544	8.50637	7.48648	5.54591	7.17959	1.29702	0.0756762
Pitpnm2	TSS18915,TSS18916	chr5:124118688-124249760	7.44429	6.71437	7.52929	7.22932	11.8501	8.98553	8.19927	9.6783	1.33876	0.075978
Nfix	TSS23998,TSS23999	chr8:84701456-84800338	5.65496	4.64494	8.52233	6.27408	11.6731	10.3051	8.97473	10.3176	1.64449	0.0767699
Ski	TSS17547	chr4:155154074-155222535	32.036	34.3915	32.9049	33.1108	50.1103	45.0556	34.9963	43.3874	1.31037	0.0780036
Mafb	TSS14500	chr2:160363676-160367065	18.3115	20.6534	12.294	17.0863	26.24	22.2628	15.4313	21.3114	1.24728	0.0783188
Notch3	TSS10410	chr17:32120892-32166852	13.1292	12.2014	13.6065	12.979	24.3543	16.9562	15.689	18.9998	1.46389	0.0783878
Wasf2	TSS16505	chr4:133130632-133198330	25.127	25.0618	31.7853	27.3247	42.1148	36.3074	33.3477	37.2566	1.36348	0.0790394
Cyp26b1	TSS20160	chr6:84571413-84593908	5.40587	4.45817	5.74755	5.20386	7.72608	4.6123	7.693	6.67713	1.28311	0.0791685
Pllp	TSS24052	chr8:94674894-94696242	5.35572	6.07219	4.45766	5.29519	7.3845	6.47131	7.96739	7.2744	1.37378	0.0792209
Col4a1	TSS23689	chr8:11198422-11312826	158.319	157.782	131.047	149.049	251.421	180.439	161.296	197.719	1.32653	0.0805266
Arid1b	TSS9521	chr17:4995073-5347656	8.15126	7.51819	8.72446	8.1313	13.7275	10.5456	9.36637	11.2132	1.37901	0.0814991
Brd4	TSS10412	chr17:32196271-32284133	16.6881	14.6724	17.9136	16.4247	28.4171	18.1397	20.9517	22.5028	1.37006	0.0823178
Sort1	TSS15143	chr3:108284063-108361519	17.1441	16.8719	19.2377	17.7512	25.7173	23.8778	19.6901	23.0951	1.30104	0.082355
Trp53inp2	TSS13334	chr2:155381855-155389847	14.2535	13.1658	11.6845	13.0346	15.711	19.6285	13.8354	16.3916	1.25755	0.0826133
Col8a2	TSS16442	chr4:126286793-126314330	7.60502	9.55785	10.2882	9.15036	10.8224	13.1946	10.4533	11.4901	1.2557	0.0829394
Zcchc14	TSS24186	chr8:121598702-121651933	17.864	17.4394	17.4488	17.5841	27.1001	21.6474	18.7893	22.5123	1.28027	0.0831132
Samd4b	TSS22041	chr7:28399521-28436191	19.3822	18.9173	19.9706	19.4234	28.6983	21.5444	22.4438	24.2288	1.24741	0.0834345
H6pd	TSS17511,TSS17512	chr4:149979473-150009023	13.405	14.4535	13.7729	13.8771	19.8304	18.8482	14.166	17.6149	1.26934	0.0847089
Zmiz1	TSS6766	chr14:25459184-25666747	28.3366	26.4605	27.0341	27.2771	43.8163	30.2454	31.6136	35.2251	1.29138	0.0848659
Sipa1l1	TSS5007,TSS5008	chr12:82170015-82451784	13.7674	14.8895	15.5265	14.7278	20.3208	16.9433	17.0191	18.0944	1.22859	0.0851516
Rsad2	TSS5330	chr12:26442742-26456452	11.0899	10.3597	11.6314	11.027	14.7156	15.2866	11.8748	13.959	1.26589	0.085238
Mgat3	TSS7917	chr15:80173720-80215519	8.93254	9.70565	9.31676	9.31832	12.6104	15.6819	9.75082	12.681	1.36087	0.085787
Elmsan1	TSS5510,TSS5511	chr12:84149173-84218881	5.15142	5.06404	5.9064	5.37395	7.58061	6.5961	6.0727	6.7498	1.25602	0.0858134
Mllt6	TSS3468	chr11:97663411-97685458	15.2978	13.6961	15.2616	14.7518	23.2107	18.08	15.9572	19.0826	1.29358	0.0866142
Cdc42bpb	TSS5643	chr12:111292971-111377718	20.1362	19.3531	22.8328	20.774	37.4394	28.6677	24.4494	30.1855	1.45304	0.0866306
Rreb1	TSS5849,TSS5850,TSS5851,TSS5852,TSS5853	chr13:37826037-37952005	7.09057	6.68357	7.22392	6.99935	11.1906	9.29401	7.47975	9.32145	1.33176	0.0868306
Iqsec1	TSS20227,TSS20228	chr6:90659597-90810123	8.46724	8.49475	8.77757	8.57985	14.4871	11.208	9.55751	11.7509	1.36959	0.0869762
Nid2	TSS6744	chr14:19751256-19823823	35.0885	35.9096	34.5857	35.1946	52.2144	41.8565	37.7783	43.9497	1.24876	0.0881049
R3hdm2	TSS2087,TSS2088	chr10:127390310-127499384	17.947	19.0314	17.7551	18.2445	25.5623	21.0332	19.7102	22.1019	1.21143	0.0882454
Kirrel	TSS15525	chr3:87078591-87174747	13.32	14.2682	14.2992	13.9625	20.7753	17.9399	15.0755	17.9302	1.28417	0.0883124
Sox4	TSS6299	chr13:28950729-28953682	39.1455	34.9958	50.3019	41.4811	64.8543	65.3222	50.9597	60.3787	1.45557	0.0884109
Rab21	TSS2606	chr10:115289861-115315591	21.4585	20.5391	21.2874	21.095	28.2287	28.0386	21.408	25.8918	1.22739	0.0888673
Dchs1	TSS22617	chr7:105752988-105787550	12.0125	12.169	12.9565	12.3793	18.5259	12.97	15.7885	15.7615	1.27321	0.0902023
Col4a5	TSS26214	chrX:141475418-141689235	11.8373	12.0986	12.6485	12.1948	17.1841	15.9816	12.79	15.3186	1.25616	0.0907034
Col5a1	TSS12548	chr2:27886424-28039510	21.3303	24.4036	24.705	23.4796	37.099	30.2972	27.1385	31.5116	1.34208	0.09105
Kif26a	TSS5249	chr12:112146207-112181747	4.40875	4.76562	5.04709	4.74049	7.94309	6.92495	5.22127	6.69644	1.41261	0.0913809
Cbx6,Npcd,Nptxr	TSS8420,TSS8421	chr15:79786350-79834333	24.3822	25.5407	27.4237	25.7822	34.3368	33.1778	27.5812	31.6986	1.22948	0.0916572
Adgrb2	TSS16478,TSS16479,TSS16480	chr4:129984869-130022633	3.91179	4.2267	4.54079	4.22643	6.36956	6.503	4.54417	5.80558	1.37364	0.0917603
Arid1a	TSS17333	chr4:133679007-133753611	26.3902	23.3372	25.9708	25.2327	42.6209	28.4124	29.1179	33.3837	1.32303	0.0918356
Kmt2d	TSS8589	chr15:98831668-98871205	4.61504	3.4964	4.71063	4.27402	9.22439	5.59319	5.19078	6.66945	1.56046	0.0921606
Cd47	TSS8955	chr16:49855653-49911683	8.73325	10.0012	11.4756	10.07	11.9686	15.2989	11.719	12.9955	1.29051	0.0921715
Thra	TSS3492	chr11:98741872-98765111	24.2878	28.0101	28.2848	26.8609	35.0488	39.4785	28.2467	34.258	1.27539	0.0926588
Pip4k2b	TSS4430	chr11:97715156-97744704	15.4412	15.0999	18.1893	16.2435	21.8927	20.6017	18.1888	20.2277	1.24528	0.0930512
Gltscr1	TSS21847	chr7:15971261-15999495	4.44448	3.31366	5.80532	4.52115	7.98217	6.0602	5.83176	6.62471	1.46527	0.0932519
Spin1	TSS5913,TSS5914,TSS5915	chr13:51100879-51152562	43.6169	44.2438	48.622	45.4942	56.7418	59.6814	48.6032	55.0088	1.20914	0.0933514
Peli2	TSS6882	chr14:48120868-48260883	5.65004	5.57025	6.01681	5.7457	9.02467	7.92628	6.08291	7.67795	1.3363	0.093468
Dlg5	TSS7224	chr14:24133952-24245920	11.5034	11.5316	13.1628	12.0659	21.195	16.3119	13.9445	17.1505	1.4214	0.0935873
Mfsd12	TSS1883	chr10:81357569-81365820	4.29167	4.49705	4.61664	4.46845	5.78396	7.99333	5.00502	6.26077	1.4011	0.0937971
Cplx2	TSS5928	chr13:54371348-54383917	6.69929	7.5793	8.15369	7.47743	10.3077	11.3191	8.11281	9.9132	1.32575	0.0941003
Wasl	TSS19890	chr6:24613809-24664995	21.6457	20.9195	21.8483	21.4712	30.1163	27.1873	21.9264	26.41	1.23002	0.0941081
Sec22c	TSS25689	chr9:121680044-121705029	3.4261	3.3424	4.53284	3.76711	5.30186	5.1976	4.50881	5.00276	1.32801	0.0944041
Nuak1	TSS2516	chr10:84371318-84440471	7.20986	7.52486	8.57448	7.76973	10.4479	8.89496	8.93167	9.42484	1.21302	0.0944147
Tob2	TSS8441	chr15:81848269-81858326	10.6717	11.7389	11.1479	11.1862	15.1204	12.1403	13.2087	13.4898	1.20594	0.0944488
Pkdcc	TSS10136	chr17:83215282-83225069	132.983	128.476	119.348	126.936	145.332	188.51	136.287	156.71	1.23456	0.0945021
5031439G07Rik	TSS8488	chr15:84945719-84987971	9.89994	10.7461	12.0446	10.8969	16.952	17.8561	11.9482	15.5854	1.43027	0.0945528
Adgra3	TSS23129	chr8:27085840-27123436	27.0297	28.445	29.5468	28.3405	41.194	42.3945	29.3409	37.6431	1.32825	0.0947752
Tshz1	TSS11475	chr18:84011626-84086562	11.2771	10.8039	11.4688	11.1833	15.4537	14.3063	11.4396	13.7332	1.22801	0.0948684
Inppl1	TSS22508,TSS22509	chr7:101818312-101838226	21.8855	21.5312	21.8861	21.7676	31.2941	26.2347	22.5272	26.6853	1.22592	0.0958662
Ppp1r15b	TSS452	chr1:133131165-133139800	22.6586	22.4969	24.649	23.2682	28.6083	31.3141	24.7695	28.2306	1.21327	0.0959933
Prrc2b	TSS12610	chr2:32151147-32234537	28.7701	29.34	33.1646	30.4249	56.1696	39.9607	36.5261	44.2188	1.45338	0.0961171
Sh3pxd2a	TSS12302	chr19:47260173-47464411	12.0245	11.6745	15.8424	13.1805	23.7006	23.1479	15.5962	20.8149	1.57922	0.0961547
Kif26b	TSS673	chr1:178529124-178932857	10.2859	9.20632	13.7254	11.0725	21.9177	17.6981	13.6967	17.7708	1.60495	0.0972087
Trak1	TSS24970	chr9:121366957-121474918	7.50224	7.53826	7.47574	7.50541	10.5369	8.55155	7.93807	9.00884	1.20031	0.0972258
Abca2	TSS12511	chr2:25428673-25448539	9.14583	9.20716	8.15615	8.83638	14.1048	10.2865	9.40586	11.2657	1.27492	0.0974745
Tada2b	TSS18515	chr5:36465184-36484285	6.5355	6.99668	7.32152	6.95123	9.48396	8.65148	7.42741	8.52095	1.22582	0.0981332
Jmy	TSS6587	chr13:93430096-93499808	8.6795	7.51702	8.81328	8.3366	12.4102	11.0933	8.70149	10.735	1.28769	0.0981813
Eif4ebp2	TSS2339	chr10:61432496-61452669	34.3029	35.0127	46.43	38.5819	63.5713	60.1894	45.7034	56.488	1.46411	0.0984038
Plxnb1	TSS24892	chr9:109095435-109119915	14.2702	14.3822	13.9165	14.1896	24.789	18.1339	15.2781	19.4003	1.36722	0.0988989
Atn1	TSS20376	chr6:124742543-124756487	28.6008	26.0818	31.7833	28.822	47.4082	33.4757	33.7457	38.2099	1.32572	0.0995719
Ptgfrn	TSS15710	chr3:101040235-101110166	18.165	18.4213	20.0752	18.8872	26.9823	23.5151	20.2832	23.5935	1.24918	0.0998212
Gas6	TSS23705	chr8:13465373-13494535	19.9295	24.9961	18.5629	21.1628	24.6993	35.7479	19.3867	26.6113	1.25745	0.0998256
Ap5b1	TSS11538	chr19:5568073-5571261	4.37604	4.29831	5.76434	4.8129	7.5477	7.19996	5.64168	6.79645	1.41213	0.100554
Ndst1	TSS11380	chr18:60685975-60713389	16.8267	17.9071	22.1554	18.9631	31.456	30.7706	21.6194	27.9487	1.47385	0.100685
Celsr2	TSS15774	chr3:108390847-108415494	6.37194	5.87533	6.47194	6.23974	12.3198	7.90876	7.23374	9.1541	1.46707	0.101394
Wwc1	TSS3900	chr11:35839177-35980089	9.7264	10.5674	9.58681	9.9602	15.7084	15.2768	9.40599	13.4637	1.35175	0.101582
Spen	TSS17429	chr4:141444672-141538597	4.62043	4.00987	6.85813	5.16281	11.2243	8.22132	6.84785	8.76449	1.69762	0.101767
Sh3pxd2b	TSS2871	chr11:32347810-32428183	12.8676	12.5938	14.5902	13.3505	22.1109	16.7615	15.1769	18.0164	1.34949	0.102144
Auts2	TSS18944	chr5:131437681-132542343	5.47471	5.48263	6.23554	5.73096	9.26301	6.18246	7.22887	7.55811	1.31882	0.102262
Antxr1	TSS20191	chr6:87133852-87335775	11.3753	12.3773	14.4292	12.7273	17.3442	16.1761	14.4094	15.9766	1.2553	0.102278
Thbs1	TSS13048	chr2:118111921-118127133	16.0716	19.4897	15.573	17.0448	22.3842	25.3762	15.2719	21.0108	1.23268	0.102313
Fam129a	TSS519	chr1:151571372-151719347	4.07262	4.59259	6.21055	4.95859	8.50842	7.02493	6.30927	7.28087	1.46834	0.102528
Bach2	TSS16004	chr4:32417434-32586108	3.90768	3.50088	4.29872	3.90243	7.09261	4.80257	4.56166	5.48561	1.40569	0.102666
Bcl9l	TSS24496	chr9:44499135-44510412	7.94614	7.36489	10.7468	8.68594	16.5011	13.3631	10.5744	13.4795	1.55188	0.102727
Chd3	TSS4111	chr11:69343272-69369426	34.9737	34.7501	40.9423	36.8887	54.2002	47.1344	40.7926	47.3757	1.28429	0.10289
Pkd1	TSS9669	chr17:24549949-24632627	6.19308	6.77451	7.16982	6.71247	11.2666	9.56811	7.26374	9.36615	1.39534	0.103257
Fam172a	TSS6038	chr13:77708689-78166240	12.3285	12.1998	14.3493	12.9592	16.7683	17.0247	14.0994	15.9641	1.23188	0.103394
Pom121	TSS18967	chr5:135369952-135394546	21.852	21.1656	23.4291	22.1489	31.8588	22.3807	26.7939	27.0111	1.21952	0.103765
Irs2	TSS23688	chr8:10986963-11054541	6.72583	6.4746	8.07249	7.09097	11.5615	8.28226	8.52957	9.45778	1.33378	0.104508
Sbf1	TSS8515	chr15:89288235-89315311	11.9317	11.4622	12.9052	12.0997	18.7154	15.1898	12.9991	15.6348	1.29216	0.104512
Sash1	TSS2187	chr10:8722218-8886070	7.20247	7.83781	8.1006	7.71363	12.6124	9.71798	8.68755	10.3393	1.3404	0.105041
Hivep1	TSS5870	chr13:42052020-42185026	5.90801	6.39258	7.17456	6.49172	11.4017	9.079	7.34808	9.27626	1.42894	0.105825
Cacng4	TSS4617	chr11:107734779-107794464	5.9893	5.57815	7.42713	6.33153	9.88299	9.57688	7.16378	8.87455	1.40164	0.105847
Cmtm4	TSS24075	chr8:104348192-104395807	18.8061	17.7812	21.2583	19.2819	25.3083	25.0922	20.8103	23.7369	1.23105	0.10608
Ptprj	TSS14095,TSS14096	chr2:90429755-90580647	6.12319	6.12737	6.92736	6.39264	10.3843	8.56277	6.91784	8.62164	1.34868	0.106688
Fosl2	TSS17723	chr5:32136471-32157839	10.0308	11.9253	10.8614	10.9392	15.1696	13.5003	11.524	13.398	1.22477	0.106794
Sema3g	TSS6816	chr14:31217872-31229511	6.01471	8.30961	5.72293	6.68242	9.28787	11.3002	5.50522	8.69776	1.30159	0.106815
Ntn3,Tbc1d24	TSS10285,TSS10286,TSS10287	chr17:24175430-24209387	6.61831	7.18651	8.22935	7.34472	9.69746	10.3861	8.00353	9.36236	1.27471	0.107015
Lix1l	TSS15055	chr3:96601132-96629819	25.5466	27.4498	29.5446	27.5137	34.5043	38.8285	28.9348	34.0892	1.23899	0.107118
Lrp1	TSS2673	chr10:127538157-127621148	9.34805	10.1922	9.89347	9.81124	17.7409	11.2127	12.5326	13.8287	1.40948	0.107175
Wnt7b	TSS8493,TSS8494,TSS8495	chr15:85535436-85593708	8.98681	8.29605	6.99164	8.0915	10.2132	13.6922	8.00139	10.6356	1.31442	0.10832
Notch1	TSS13676	chr2:26457901-26503822	11.3318	11.036	10.692	11.0199	20.632	12.8288	12.7304	15.3971	1.3972	0.108733
Klhdc7a	TSS17412	chr4:139962172-139968026	6.6861	7.503	7.12641	7.10517	10.0635	13.1693	7.00203	10.0783	1.41844	0.109743
Mef2d	TSS14898	chr3:88142394-88169167	7.99079	8.29447	9.22744	8.50423	15.0834	11.8848	9.28824	12.0855	1.42111	0.10987
Kmt2b	TSS22085	chr7:30568854-30588726	9.36022	9.03833	10.1236	9.50738	15.5879	11.273	10.6242	12.495	1.31425	0.110063
Wnt5a	TSS6791,TSS6792	chr14:28505472-28525515	13.6393	13.3769	15.4727	14.163	20.9059	23.4827	14.9216	19.7701	1.3959	0.11026
Slit3	TSS2878	chr11:35121455-35708507	4.40252	5.69478	5.77127	5.28952	10.9919	8.64595	5.97939	8.53908	1.61434	0.110387
Vash1	TSS5053	chr12:86678699-86695681	8.65838	8.42005	9.95319	9.01054	12.9249	13.7474	9.57211	12.0815	1.34082	0.110949
Tns1	TSS973	chr1:73910230-74124449	11.3944	12.963	12.2688	12.2087	18.2661	16.3336	12.3314	15.6437	1.28135	0.111349
Rnf44	TSS6408,TSS6409,TSS6410	chr13:54679398-54693960	30.5593	31.9661	31.208	31.2445	46.2014	37.4581	32.4512	38.7036	1.23873	0.111437
Polr2a	TSS4127	chr11:69733998-69758633	31.1902	30.9442	36.3414	32.8253	53.894	32.069	45.3915	43.7848	1.33388	0.112078
Hspg2	TSS16556	chr4:137468802-137570630	21.31	19.1516	20.8756	20.4457	43.1268	20.4076	29.2278	30.9207	1.51233	0.112235
Ncoa1	TSS5285	chr12:4247361-4477182	3.94241	3.95788	4.53793	4.14607	6.46862	5.08454	4.60101	5.38472	1.29875	0.112292
Thsd4	TSS25358,TSS25359	chr9:59966930-60511035	10.7662	11.7019	12.6086	11.6922	16.1561	15.9947	12.196	14.7823	1.26428	0.112327
Sprr2g	TSS14978	chr3:92373914-92375229	5.7075	6.65288	5.04673	5.80237	11.4139	6.08493	11.289	9.59594	1.6538	0.11242
Wwc2	TSS23854	chr8:47827605-47990551	15.58	16.1278	17.3186	16.3421	24.5045	23.6839	16.5313	21.5732	1.3201	0.113462
Pcdh1	TSS11316	chr18:38196693-38209762	3.53016	4.11844	4.25809	3.9689	7.62766	5.19231	4.79883	5.87293	1.47974	0.113854
Sfrp1	TSS23112	chr8:23411501-23449632	29.7202	36.0435	37.2353	34.333	40.3082	48.7323	36.1076	41.716	1.21504	0.114
Ptprg	TSS6729	chr14:11553552-12242039	14.9717	14.7604	16.0682	15.2668	23.0514	20.2567	15.565	19.6244	1.28543	0.114325
Srgap1	TSS2644	chr10:121780990-122047315	5.60072	6.18351	6.36134	6.04852	10.302	7.4616	6.93592	8.23317	1.36119	0.114332
Creb3l2	TSS19938	chr6:37331020-37442148	14.619	14.1788	20.8427	16.5468	27.3279	24.6984	19.6927	23.9063	1.44477	0.114611
Zbtb39	TSS2097	chr10:127739537-127747339	7.77722	7.84294	9.24789	8.28935	11.9278	9.72081	9.29907	10.3159	1.24448	0.114778
Cacna1g	TSS4378	chr11:94408390-94474198	7.0662	6.70925	8.44635	7.40727	13.4273	11.3452	7.93646	10.903	1.47193	0.116189
Evi5l	TSS22992	chr8:4166566-4193701	5.87326	6.77021	8.17645	6.93997	9.68129	10.5034	7.74424	9.30964	1.34145	0.116426
Zfp609	TSS25395	chr9:65691582-65827564	7.69878	7.55034	9.89994	8.38302	15.5864	11.348	9.83656	12.257	1.46212	0.116773
Shank3	TSS8008	chr15:89499856-89560260	6.08093	5.62868	6.54616	6.08526	11.4299	7.87285	6.64234	8.64836	1.4212	0.117387
Podxl	TSS19923	chr6:31519492-31563937	43.9482	52.7198	38.9533	45.2071	60.2259	67.3222	37.0822	54.8768	1.2139	0.118446
Arhgap35	TSS21858	chr7:16494472-16614993	16.6807	17.275	19.4424	17.7994	24.2603	21.1033	19.2372	21.5336	1.2098	0.119268
Man2a2	TSS22389	chr7:80349096-80371375	10.9612	11.8209	13.0646	11.9489	17.1459	15.6944	12.6298	15.1567	1.26846	0.119994
Tenm4	TSS21231	chr7:96210636-96908554	4.82261	5.03873	6.77422	5.54519	12.2513	7.70145	7.0723	9.00835	1.62454	0.120217
Mbd6	TSS2666	chr10:127266261-127288771	15.4093	14.2445	16.4716	15.3751	23.5486	15.6066	18.0149	19.0567	1.23945	0.120236
Med13l	TSS18095	chr5:118560718-118765437	4.85992	4.9823	5.31303	5.05175	8.57557	6.76119	5.23653	6.85776	1.3575	0.120397
Inf2	TSS5251	chr12:112588783-112615557	4.04075	4.35905	4.26924	4.22301	6.54697	4.70503	4.81896	5.35699	1.26852	0.120687
Kremen1	TSS3788	chr11:5191552-5261610	12.1965	14.1887	13.3724	13.2525	19.0475	19.1591	12.7061	16.9709	1.28058	0.12072
Mex3a	TSS14905	chr3:88532394-88541394	32.3499	31.0241	37.8189	33.731	47.2378	38.2412	37.4472	40.9754	1.21477	0.120895
Trerf1	TSS10005,TSS10006	chr17:47140941-47359458	4.11508	4.31339	5.54223	4.6569	7.86103	6.23504	5.40313	6.49973	1.39572	0.121132
Asap2	TSS4825	chr12:21111755-21286237	7.48964	7.09532	8.62664	7.7372	13.3576	9.17849	8.84819	10.4614	1.35209	0.121351
Setbp1	TSS11458	chr18:78750377-79109391	4.07286	4.20946	5.34634	4.54289	7.4902	6.22635	5.12203	6.27953	1.38228	0.121591
Scube3	TSS9744	chr17:28127350-28301469	18.6912	17.3189	23.721	19.9104	39.8059	29.7485	22.3368	30.6304	1.53841	0.121696
Nts	TSS2582	chr10:102481755-102490418	9.86195	9.76835	8.4736	9.36797	10.5572	17.0354	10.3836	12.6587	1.35128	0.122329
Pip5k1c	TSS1880	chr10:81292962-81319974	22.682	25.7903	23.6421	24.0381	35.5182	28.8	25.1415	29.8199	1.24052	0.122651
Mlec	TSS18837	chr5:115142980-115158176	93.288	91.2955	103.991	96.1915	118.074	144.037	102.557	121.556	1.26369	0.123174
Dvl3	TSS8801	chr16:20517063-20532187	13.1261	13.4878	17.1413	14.5851	27.7578	21.3658	16.3435	21.8224	1.49621	0.123266
Plet1	TSS24533	chr9:50488798-50505639	14.8601	15.7626	14.7077	15.1101	23.3371	14.7067	21.5777	19.8738	1.31527	0.123665
Sema5a	TSS7744	chr15:32244812-32696341	14.3897	14.7518	14.7358	14.6258	24.0667	24.7627	13.2934	20.7076	1.41583	0.123729
Lats2	TSS7466,TSS7467	chr14:57689661-57746123	10.6446	11.0192	11.5049	11.0562	17.0264	15.9381	10.7449	14.5698	1.31779	0.124027
Ago1	TSS17244	chr4:126435012-126468421	14.4215	15.2006	16.0392	15.2204	22.4767	18.0546	16.24	18.9238	1.24331	0.124813
Sprtn	TSS23641	chr8:124897885-124903813	5.45885	6.08558	7.15138	6.23194	7.95738	8.71783	6.75948	7.81156	1.25347	0.125241
Nrp2	TSS187	chr1:62703316-62818692	5.36917	6.14866	6.38498	5.9676	9.45841	9.59342	5.81445	8.28876	1.38896	0.126163
Rab11fip4	TSS3302	chr11:79591211-79694012	3.32774	3.70284	4.95325	3.99461	7.37375	6.73671	4.4381	6.18285	1.5478	0.127196
Col27a1	TSS16158	chr4:63215411-63334990	5.44326	5.09697	6.19904	5.57976	8.04288	7.03832	5.86697	6.98272	1.25144	0.127466
Snx29	TSS8729,TSS8730	chr16:11322903-11755473	3.68297	4.29867	4.66831	4.21665	6.22123	5.85334	4.42642	5.50033	1.30443	0.127739
Tenm3	TSS23855	chr8:48225664-48674690	13.7179	14.0671	14.7246	14.1699	21.0072	16.4013	14.9418	17.4501	1.23149	0.128997
Micall1	TSS7900	chr15:79108982-79141251	6.96269	7.3012	8.06353	7.44247	11.0991	9.92491	7.62323	9.54908	1.28305	0.129048
Ppp1r2	TSS9247	chr16:30920553-31275697	20.167	21.1748	21.7576	21.0331	25.6444	31.2266	20.9669	25.946	1.23358	0.129212
Srcap,Tmem265	TSS21527,TSS21528	chr7:127510437-127565270	14.9786	16.2535	16.7411	15.9911	24.0907	17.5991	18.2769	19.9889	1.25	0.129236
Cdh5	TSS23451	chr8:104088915-104144502	32.9834	34.3954	36.2791	34.5526	48.6936	40.5047	36.1062	41.7682	1.20883	0.129307
Hoxd11	TSS12786,TSS12787	chr2:74679557-74687016	22.1216	20.8529	28.5962	23.8569	30.8087	30.9919	27.0322	29.6109	1.24119	0.12931
Soga1	TSS14486	chr2:157010441-157079265	8.85582	9.11334	10.7055	9.55822	16.6489	11.6544	10.8959	13.0664	1.36703	0.129451
Prkce	TSS10151	chr17:86167784-86657919	4.30582	4.44391	5.13227	4.62733	6.62143	6.26415	4.79515	5.89358	1.27364	0.130105
Esrrg	TSS714,TSS715	chr1:187609005-188214884	5.3168	5.90367	5.14542	5.4553	8.62274	9.69356	4.53026	7.61552	1.39599	0.13076
Garem	TSS11244	chr18:21127341-21300139	5.59585	6.21028	7.09452	6.30022	11.1375	9.10611	6.67022	8.97128	1.42396	0.130893
Crebbp	TSS9071	chr16:4084047-4213404	4.71613	5.0866	6.33712	5.37995	9.56074	6.68316	6.41339	7.55243	1.40381	0.1312
Dnajb14	TSS15240	chr3:137867674-137908931	4.6511	4.64947	6.10106	5.13388	7.04761	7.47366	5.64684	6.7227	1.30948	0.131277
Ankrd52,Mir6914	TSS2121,TSS2122	chr10:128377123-128394006	11.6502	11.2944	17.2612	13.4019	25.0141	18.141	16.2422	19.7991	1.47733	0.131891
Ptch1	TSS6489	chr13:63511532-63565520	9.71666	11.4431	15.0079	12.0559	23.5162	23.5504	12.6786	19.9151	1.6519	0.132197
Vav2	TSS13696	chr2:27263634-27426825	5.21694	5.67293	6.92165	5.93717	8.39206	8.19164	6.42147	7.66839	1.29159	0.13285
Tram2	TSS793	chr1:21001396-21079225	2.86772	3.28375	5.66413	3.93853	6.49425	7.27515	4.94863	6.23934	1.58418	0.133729
Susd6	TSS5001	chr12:80790531-80880833	9.90543	10.7077	10.537	10.3834	13.0847	14.7914	9.87127	12.5825	1.21179	0.135021
Slc30a4	TSS14283	chr2:122681232-122702663	8.85376	8.73251	11.775	9.78709	11.6656	14.975	11.3851	12.6752	1.2951	0.135267
Arhgap32	TSS24368,TSS24369	chr9:32116135-32265511	5.75569	6.15656	5.83424	5.9155	9.10538	7.63037	5.64078	7.45884	1.2609	0.135282
Zbtb34	TSS13758	chr2:33406107-33431324	5.19492	5.23174	7.25637	5.89434	9.4654	7.383	6.89333	7.91391	1.34263	0.135283
Gatsl2	TSS18198	chr5:134099747-134141758	4.61272	4.12257	5.93877	4.89135	7.52388	8.84956	5.34059	7.23801	1.47976	0.136033
Syngap1	TSS9729	chr17:26941451-26970645	4.11795	4.0194	5.45762	4.53166	9.08313	6.40146	5.06282	6.84914	1.5114	0.136489
Atrnl1	TSS11908	chr19:57611033-58133340	20.3019	21.3651	23.0187	21.5619	30.283	28.5795	21.4537	26.7721	1.24164	0.136542
Dock1	TSS21581	chr7:134670686-135173647	18.8323	19.929	20.9614	19.9076	31.624	22.5518	21.9864	25.3874	1.27526	0.137679
Peg13	TSS8282	chr15:72589619-73061204	6.68155	8.6899	8.01122	7.79422	11.0995	9.7473	8.23842	9.69507	1.24388	0.138074
Dach1	TSS7616	chr14:97786845-98169765	27.2841	24.7926	27.1866	26.4211	41.261	32.4502	25.6173	33.1095	1.25315	0.138301
Pgm5	TSS12165	chr19:24674007-24861842	4.08018	4.61697	6.23096	4.97604	6.45541	7.18025	5.70806	6.44791	1.29579	0.139258
Tead1	TSS21431,TSS21432	chr7:112679319-112906805	16.3125	15.3814	19.2041	16.966	28.3686	23.5049	17.3368	23.0701	1.35978	0.139332
Reep3	TSS2365	chr10:67005074-67096988	20.4468	20.5991	26.8661	22.6373	30.175	27.7239	25.2098	27.7029	1.22377	0.139574
Baz2a	TSS2110	chr10:128092782-128129303	11.2231	10.9662	12.4644	11.5512	18.4375	13.428	12.3067	14.7241	1.27467	0.139615
Prkx	TSS26643	chrX:77762029-77795960	5.8829	5.88662	6.9469	6.23881	8.86503	8.69413	6.32047	7.95988	1.27587	0.140272
Wdfy3	TSS18735	chr5:101832952-102069921	9.43965	10.0654	10.7019	10.069	18.3168	13.5802	10.2196	14.0389	1.39427	0.140368
Itpripl2	TSS22722	chr7:118485111-118491975	8.23993	9.10677	10.8819	9.40953	12.4125	14.1537	9.90929	12.1585	1.29215	0.140396
Foxo3	TSS2298	chr10:42185785-42276742	7.15158	7.34077	10.1793	8.22388	15.211	12.9363	8.84369	12.3303	1.49933	0.140849
Fmnl2	TSS12711	chr2:52857867-53134202	15.481	13.951	17.2775	15.5698	22.1493	19.9525	15.8947	19.3322	1.24164	0.14105
Spred2	TSS2820	chr11:19924441-20022597	15.9373	15.4606	20.0037	17.1339	26.1732	20.2096	19.0699	21.8176	1.27336	0.141757
Rnf150	TSS23331	chr8:82863355-83091271	3.76689	3.81726	5.51479	4.36631	7.21161	7.08104	4.76421	6.35229	1.45484	0.142011
Flt1	TSS19093	chr5:147562195-147725988	3.5708	4.15278	3.97496	3.89951	7.30403	4.84499	4.26966	5.47289	1.40348	0.142204
Znrf2	TSS19367	chr6:54816915-54890224	9.60657	8.68948	10.5085	9.60152	12.9949	17.5448	10.0203	13.52	1.40811	0.142563
Pdzd2	TSS8155	chr15:12357053-12592556	4.6142	4.51341	5.10199	4.7432	7.67353	5.51723	5.01993	6.07023	1.27978	0.143187
St3gal1	TSS8273	chr15:67102874-67176882	11.472	11.3347	14.8511	12.5526	16.7937	15.1994	13.8676	15.2869	1.21783	0.143919
Zc3hav1l	TSS19942	chr6:38287393-38299259	13.7941	15.0745	18.6803	15.8496	22.4835	19.6464	17.5674	19.8991	1.25549	0.145105
Akap2,Pakap,Palm2	TSS16136,TSS16137,TSS16138	chr4:57568247-57896984	10.2945	11.451	12.6072	11.4509	17.2035	15.6433	11.5127	14.7865	1.2913	0.145783
Bicc1	TSS2377	chr10:70925095-71159634	16.9146	18.7874	22.0413	19.2478	31.6107	31.2179	18.8469	27.2252	1.41446	0.145919
Nhlrc3	TSS15419	chr3:53451995-53463258	3.42732	4.18358	5.05622	4.22237	5.16143	6.71014	4.59512	5.4889	1.29996	0.146056
Arhgef12	TSS25216	chr9:42963841-43105718	17.5377	17.6146	19.0866	18.0796	27.8081	22.4086	17.9697	22.7288	1.25715	0.146477
Ankrd11	TSS24203	chr8:122883821-123042284	14.7631	15.732	18.3232	16.2728	27.0615	19.3966	18.0725	21.5102	1.32185	0.146617
Slc44a1	TSS16126	chr4:53440412-53622478	17.0623	18.7825	26.961	20.9353	33.3126	38.3676	22.7036	31.4613	1.50279	0.146711
Tcf20	TSS8461	chr15:82808625-82912134	9.69032	9.78267	13.0009	10.8246	15.3616	14.0445	11.8548	13.7536	1.27059	0.147015
Snora44	TSS16496	chr4:132308677-132311024	8.62415	0	0	2.87472	6.82229	6.6241	9.1791	7.54183	2.6235	0.147376
Adam19	TSS2898,TSS2899	chr11:46054501-46147347	10.7205	12.0097	12.7055	11.8119	16.3548	15.1879	11.8544	14.4657	1.22467	0.147756
Tulp4	TSS9530,TSS9531	chr17:6106829-6240637	3.97615	4.19796	4.98111	4.38507	7.4327	6.05573	4.48957	5.99267	1.36661	0.14797
Rad54l2	TSS25574	chr9:106688079-106789213	8.88903	8.91267	10.2983	9.36667	14.0101	11.3484	9.69248	11.6837	1.24737	0.14816
Snora65	TSS12637	chr2:32961711-32964045	0	0	7.63238	2.54413	0	6.65443	9.35467	5.33637	2.09752	0.148202
Glg1	TSS24142	chr8:111157557-111259202	19.2385	19.2279	33.3255	23.9306	46.5991	37.3754	28.2424	37.4056	1.56309	0.148747
Socs7	TSS3465	chr11:97362550-97398542	5.86551	5.81588	7.30271	6.32803	8.60076	8.26797	6.65351	7.84075	1.23905	0.148817
Jun	TSS17060	chr4:95049035-95052222	22.829	23.8861	21.5536	22.7562	57.2648	28.1723	25.2457	36.8943	1.62128	0.149146
Slc6a6	TSS19545	chr6:91684066-91759063	18.7732	22.3529	24.1501	21.7587	34.6843	27.9279	23.1582	28.5901	1.31396	0.149696
Msi2	TSS4357	chr11:88339381-88718267	27.0036	27.7044	36.3897	30.3659	47.6236	41.0167	32.5885	40.4096	1.33076	0.149785
Crim1	TSS10122	chr17:78200247-78418152	6.93669	7.98645	6.85133	7.25816	11.1675	9.5115	6.55154	9.07685	1.25057	0.150557
Piezo1	TSS24196	chr8:122476142-122551329	11.5608	12.8089	11.7076	12.0258	17.9346	13.6029	12.3498	14.6291	1.21648	0.150733
Helz	TSS3608	chr11:107547959-107686943	3.94777	4.19118	6.22128	4.78674	10.5074	7.66366	5.23858	7.80321	1.63017	0.151075
Arid5b	TSS2369	chr10:68095592-68278726	4.99488	5.56628	7.44812	6.00309	9.50423	8.28844	6.63711	8.14326	1.35651	0.152221
Erlec1	TSS3877	chr11:30929783-30954131	8.59884	9.2256	10.9333	9.58591	12.6174	12.6331	9.9539	11.7348	1.22417	0.152737
Klf6	TSS5691	chr13:5861488-5870393	10.7675	12.5094	13.6227	12.2999	14.5427	17.8772	12.4878	14.9692	1.21702	0.152883
Gxylt2	TSS19562	chr6:100704733-100805081	4.88949	4.00613	7.13631	5.34398	9.46473	9.17989	5.83435	8.15966	1.52689	0.153048
Agrn	TSS17567	chr4:156165289-156197488	54.0634	57.4422	46.9406	52.8154	94.5965	58.0636	55.5806	69.4136	1.31427	0.153197
P3h2	TSS9221	chr16:25960322-26105784	6.06241	7.65311	6.8001	6.83854	10.0912	11.3163	5.76202	9.05651	1.32433	0.153486
Col12a1	TSS25464	chr9:79598986-79718722	7.17787	8.20014	9.77537	8.38446	12.4776	9.59005	9.6519	10.5732	1.26105	0.15413
Erap1	TSS6029	chr13:74639871-74691875	5.97539	5.31201	7.79078	6.35939	7.17192	8.32411	7.47426	7.65676	1.20401	0.154978
Zfp652	TSS3429	chr11:95749066-95764713	6.79875	6.65635	10.368	7.94103	13.6506	13.0201	8.53085	11.7338	1.47762	0.155332
Setd7	TSS15415	chr3:51515317-51567116	7.56832	7.5835	10.9759	8.70924	12.9821	12.9913	9.4533	11.8089	1.3559	0.155938
Acvr1b	TSS8081	chr15:101174124-101212601	7.48437	8.47373	9.00392	8.32067	11.4894	11.0481	8.18252	10.24	1.23067	0.15596
Erg	TSS9493,TSS9494,TSS9495	chr16:95359168-95586593	6.07953	6.93804	8.55126	7.18961	9.07958	10.2731	7.66528	9.00599	1.25264	0.155982
Hipk2	TSS19945,TSS19946	chr6:38697839-38876190	2.94377	2.80824	10.6964	5.4828	20.2347	18.3127	6.01548	14.8543	2.70925	0.157429
Zfp704	TSS15318	chr3:9427009-9610085	10.7961	10.0861	11.8753	10.9192	17.6128	14.9071	10.3161	14.2787	1.30767	0.157457
Sorl1	TSS25210	chr9:41968488-42124289	3.96637	4.27259	4.97326	4.40407	8.35118	5.62767	4.68533	6.22139	1.41265	0.157744
Ankrd13c	TSS15302	chr3:157947465-158006837	12.3825	11.5621	14.4307	12.7918	17.2191	21.7052	12.8832	17.2692	1.35002	0.158164
Mgat5	TSS415	chr1:127204985-127482972	4.02082	4.35866	7.27987	5.21978	9.84483	9.0708	5.77332	8.22965	1.57663	0.158888
Igdcc4	TSS24638	chr9:65101485-65137947	7.20037	8.32679	8.39073	7.97263	10.8018	11.7575	7.35955	9.97295	1.2509	0.158971
Kat6a	TSS23106	chr8:22859538-22943262	11.3914	10.1967	15.7888	12.459	21.0934	18.4551	13.1722	17.5736	1.41052	0.159457
Atxn1l	TSS24127	chr8:109726450-109737739	9.3901	9.97132	12.5684	10.6433	16.0956	14.3599	11.0824	13.846	1.30091	0.159702
Zfp85	TSS6526	chr13:67729261-67756838	3.63061	3.74871	3.87289	3.75074	3.6352	7.27513	4.56199	5.15744	1.37505	0.160952
Akap13	TSS21150	chr7:75455533-75754609	8.24759	8.05332	9.97543	8.75878	14.0019	9.30148	9.86121	11.0549	1.26215	0.162355
AU022252	TSS17193	chr4:119225137-119232724	7.78033	7.64981	9.30549	8.24521	10.2216	13.6993	8.49847	10.8065	1.31063	0.162555
Etl4	TSS12465,TSS12466,TSS12467	chr2:20289912-20810535	16.5661	16.9054	18.5559	17.3425	26.6977	19.5552	18.0122	21.4217	1.23522	0.163117
Anks4b	TSS21463	chr7:120173857-120183716	5.04844	5.31524	5.34148	5.23505	5.79389	9.28064	5.33825	6.80426	1.29975	0.163192
Kmt2e	TSS17647	chr5:23434428-23616571	10.0134	9.54402	15.8664	11.8079	20.5026	17.5131	13.1097	17.0418	1.44325	0.16321
4930402H24Rik	TSS14340	chr2:130707852-130840110	7.62578	8.13693	10.1214	8.62804	13.1261	12.4069	8.63091	11.388	1.31988	0.164346
Itpr3,Mir7677	TSS9733,TSS9734	chr17:27057303-27122223	7.38743	8.79253	7.15697	7.77898	13.6063	8.61253	8.52068	10.2465	1.3172	0.164487
Col23a1	TSS2964	chr11:51289919-51583925	9.90804	9.94381	9.81323	9.88836	12.5815	15.9823	8.8509	12.4716	1.26124	0.16478
Rybp	TSS20264	chr6:100228564-100287358	7.60212	7.76745	10.5775	8.64902	12.6734	12.1652	9.06865	11.3024	1.30679	0.166003
Bptf	TSS4613	chr11:107033080-107131922	9.5474	9.49003	12.2277	10.4217	17.6924	12.7634	11.0212	13.8257	1.32662	0.167304
Xpr1	TSS1255	chr1:155275656-155417444	8.95838	8.9718	11.5739	9.83469	13.4631	13.1577	10.1557	12.2588	1.24649	0.167335
Heg1	TSS8886	chr16:33684465-33768195	4.80188	5.2258	7.76198	5.92989	11.1319	9.80363	6.06554	9.00036	1.5178	0.167361
Pdzd8	TSS12335	chr19:59296083-59345780	12.9652	11.3658	14.5759	12.969	17.3923	17.6865	12.9201	15.9996	1.23369	0.167454
Synpo2	TSS15827	chr3:123076518-123236149	4.02206	4.17314	4.3578	4.18433	5.47985	6.53943	3.79915	5.27281	1.26013	0.167483
Corin	TSS18609,TSS18610	chr5:72300024-72504540	4.10364	4.3028	4.41756	4.27467	5.58239	7.20939	3.84375	5.54518	1.29722	0.167708
Lox	TSS11360,TSS11361	chr18:52516059-52529867	19.5204	27.1823	27.5172	24.74	32.6565	43.1739	22.7494	32.8599	1.32821	0.168879
Erbb3	TSS2693	chr10:128569367-128589501	4.15039	4.52033	5.82419	4.83164	8.49006	6.07044	5.25397	6.60482	1.367	0.169285
Tspan8	TSS2031	chr10:115817283-115849893	24.2779	23.556	20.868	22.9006	22.5763	38.6264	25.7371	28.9799	1.26546	0.169473
Tnrc6c	TSS3696	chr11:117654288-117763441	6.3242	6.06392	7.33207	6.5734	10.1771	7.9323	6.58376	8.23105	1.25218	0.169749
Kctd12	TSS7623	chr14:102976580-102982637	17.0379	18.8927	21.7014	19.2107	28.6122	32.0521	17.5505	26.0716	1.35714	0.170089
Utrn	TSS2193	chr10:12382187-12861735	10.9062	10.4246	12.1275	11.1528	16.8743	13.6905	10.7878	13.7842	1.23594	0.171342
Ago2	TSS8283	chr15:73101624-73184947	5.21383	5.06415	11.4873	7.25509	17.0916	13.6411	8.09333	12.942	1.78385	0.172512
Rgs5	TSS596	chr1:169655500-169693526	30.1462	32.9247	47.4643	36.8451	46.405	56.2792	40.8906	47.8583	1.29891	0.173434
Snora70	TSS25996	chrX:74270815-74273135	4.49108	14.3526	7.8832	8.90896	13.6541	10.4516	26.6335	16.9131	1.89843	0.173507
Negr1	TSS15298	chr3:156561793-157316464	6.85199	6.65309	9.42196	7.64235	10.1798	12.4882	7.97113	10.213	1.33638	0.176046
Fem1c	TSS11350	chr18:46504605-46525971	12.6896	12.3141	17.534	14.1792	21.2741	20.526	14.4933	18.7645	1.32338	0.176179
Impad1	TSS16756	chr4:4764350-4793306	28.4354	27.5074	43.1595	33.0341	47.1397	59.7883	34.609	47.179	1.42819	0.179957
Atp2b4,Mir6903	TSS1175,TSS1176	chr1:133702673-133753747	4.84787	5.88797	6.11708	5.61764	8.61681	7.38167	5.41312	7.1372	1.2705	0.180185
Megf9	TSS16999	chr4:70431926-70534928	7.37707	6.90443	13.3179	9.1998	15.3544	17.9817	9.80044	14.3788	1.56295	0.181827
Mir5113,Tnrc6b	TSS7925,TSS7926,TSS7927	chr15:80711312-80941086	5.73653	6.0429	7.78466	6.52136	10.1553	8.7115	6.54661	8.47114	1.29898	0.181913
Btbd7	TSS5591	chr12:102784647-102878406	7.89461	8.88141	15.3105	10.6955	19.8708	17.1221	11.6132	16.202	1.51484	0.182086
D830031N03Rik	TSS17225	chr4:123349632-123684360	1.24383	1.11577	4.66153	2.34038	6.45083	5.91808	2.72994	5.03295	2.15049	0.182401
Snhg9	TSS10307	chr17:24719530-24719965	6.50129	8.21413	7.2719	7.32911	5.47093	13.1026	9.36842	9.31398	1.27082	0.18273
Mir5101,Syne2	TSS4972,TSS4973	chr12:75818317-76110928	4.755	4.70988	4.98392	4.81627	8.09106	5.25892	4.81587	6.05528	1.25726	0.183018
Lrp6	TSS20491	chr6:134446477-134566913	18.5059	18.3491	22.9874	19.9475	27.4477	25.7572	19.7911	24.332	1.2198	0.184723
Rnf11	TSS17116	chr4:109452856-109476505	34.8317	34.7638	39.6565	36.4173	42.4557	55.8746	35.7552	44.6952	1.2273	0.185327
Pde3a	TSS19797	chr6:141249268-141499351	4.13505	4.91054	7.74839	5.59799	10.3336	9.33736	5.67857	8.44984	1.50944	0.187102
Zfp618	TSS16157	chr4:62965573-63134030	5.16865	5.90836	8.80754	6.62818	13.4092	10.8352	6.36678	10.2037	1.53945	0.187425
Wipi1	TSS4626	chr11:109573520-109611389	9.35939	11.8786	11.7564	10.9981	15.7879	14.4509	10.3952	13.5447	1.23154	0.187474
LOC100504703	TSS2078	chr10:127070480-127071101	14.5654	12.2618	13.0327	13.2866	12.5688	21.473	16.7923	16.9447	1.27532	0.1878
Gatad2b	TSS14956	chr3:90341653-90358120	7.04509	7.87965	14.6247	9.84981	18.7185	16.0839	10.7329	15.1784	1.54099	0.18797
Gdf11	TSS2703	chr10:128884545-128891718	7.71773	6.86634	9.48427	8.02278	10.9399	11.9058	7.89162	10.2458	1.27709	0.188983
Acvr2b	TSS24953	chr9:119402500-119433506	4.07767	3.66334	7.46914	5.07005	8.81356	7.83458	5.63471	7.42762	1.465	0.189338
Gpr161	TSS580	chr1:165295765-165321851	2.58573	2.76829	6.00318	3.78573	7.75302	6.80051	4.07675	6.21009	1.64039	0.19267
Usp49	TSS10014	chr17:47630689-47684067	4.47182	4.60978	7.27692	5.45284	8.69757	7.64341	5.77305	7.37134	1.35184	0.193168
Rcor1	TSS5232	chr12:111039797-111113386	12.6696	13.1149	18.8267	14.8704	25.6167	22.1055	14.2775	20.6666	1.38978	0.194035
Gm13157	TSS17473	chr4:147753973-147809788	5.45035	5.0426	6.44743	5.64679	5.45039	9.55261	6.71647	7.23982	1.28211	0.194645
Bmpr2	TSS175	chr1:59764278-59878081	12.2164	10.7531	14.7475	12.5723	19.2989	17.0817	11.8319	16.0708	1.27827	0.195053
Stox2	TSS23849,TSS23850	chr8:47180047-47352348	5.10533	5.09918	7.1644	5.78964	9.34322	7.48524	5.84897	7.55914	1.30563	0.195836
Cfh	TSS1218	chr1:140085854-140183411	64.5564	58.3205	89.9197	70.9322	87.9724	117.918	75.9416	93.944	1.32442	0.195932
Hmbox1	TSS7510	chr14:64822217-64949847	4.16225	4.03445	10.6251	6.27393	13.9901	12.4348	6.6275	11.0175	1.75607	0.196437
Pcnx	TSS5006	chr12:81860029-82000924	6.98537	7.69471	7.73137	7.47048	11.5208	8.71062	7.10457	9.112	1.21973	0.196882
Fam8a1	TSS5890	chr13:46669521-46675773	18.1044	17.0673	24.6709	19.9475	27.2841	27.9506	20.2162	25.1503	1.26082	0.197974
Akt3	TSS1399	chr1:177022114-177248767	9.44368	9.32	13.6907	10.8181	14.8805	14.3643	11.3387	13.5278	1.25048	0.198389
Zfp935	TSS6480	chr13:62453015-62466812	6.672	6.68964	9.32958	7.56374	8.91644	12.0065	7.96034	9.62776	1.27288	0.198638
Cdh6	TSS8157	chr15:13034199-13173639	6.45926	8.05777	11.8223	8.77978	18.3636	16.656	7.31584	14.1118	1.60731	0.199384
Sesn3	TSS24275	chr9:14276300-14326134	13.1967	13.6206	24.5651	17.1275	31.0685	27.4048	17.514	25.3291	1.47886	0.199616
Atp13a3	TSS9241	chr16:30312423-30388530	15.917	15.4334	23.0151	18.1218	27.7739	28.5246	17.3222	24.5402	1.35418	0.200469
Rest	TSS17879	chr5:77265493-77283697	7.96742	8.18383	13.9082	10.0198	16.2075	12.635	11.2883	13.3769	1.33505	0.201044
Lrrc8b	TSS17986	chr5:105415774-105486189	4.77099	5.42715	8.51608	6.23807	10.3431	10.1751	6.15545	8.89122	1.42531	0.201281
Zfp748	TSS6521	chr13:67538640-67553152	6.44268	6.04351	7.97336	6.81985	6.67003	11.3325	7.90583	8.63612	1.26632	0.2029
Slc26a2	TSS11385	chr18:61196853-61211596	2.48102	3.11924	6.21666	3.93897	6.70354	6.73313	4.37721	5.93796	1.50749	0.204293
Tbl1x	TSS26016	chrX:77511226-77660265	22.1374	24.9763	36.2752	27.7963	43.2375	40.9663	27.6125	37.2721	1.3409	0.2054
Ubr4	TSS16583	chr4:139380658-139489532	9.54877	10.969	10.3461	10.288	17.3697	10.5967	10.8544	12.9403	1.25781	0.207253
Rpl39	TSS26445	chrX:37082519-37085184	1232.73	1272.39	1111.35	1205.49	951.355	2079.42	1565.83	1532.2	1.27102	0.207706
Npr3	TSS8152,TSS8153	chr15:11839895-11907390	7.29673	7.38615	8.73412	7.80567	9.33954	11.6807	7.39323	9.47116	1.21337	0.208088
Rp2h	TSS25803	chrX:20364480-20405653	8.85285	8.74051	14.585	10.7261	13.1478	18.1558	11.699	14.3342	1.33638	0.209156
Clic5	TSS9976	chr17:44188571-44280168	5.24581	5.12434	4.36855	4.9129	6.03629	8.87698	3.72719	6.21349	1.26473	0.210322
C330007P06Rik	TSS26442	chrX:36848543-36864246	14.674	15.2405	18.4315	16.1153	17.8859	27.2022	15.8871	20.3251	1.26123	0.211664
Cbl	TSS25221	chr9:44149261-44234046	4.26192	4.28867	11.6285	6.72636	15.2129	11.5808	7.20999	11.3346	1.6851	0.212453
Ammecr1	TSS26816	chrX:142853473-142966728	4.77404	4.79518	8.65832	6.07585	9.9486	8.99812	6.31397	8.42023	1.38585	0.212691
Fut9	TSS16797	chr4:25609332-25800003	3.63935	3.3224	4.07252	3.67809	5.09589	7.13475	2.98817	5.07294	1.37923	0.213935
Zfp273	TSS6001	chr13:67796593-67830985	4.0265	3.76992	4.4721	4.08951	3.71051	8.06477	4.76914	5.51481	1.34853	0.214053
Foxn3	TSS5569	chr12:99195093-99450074	3.44121	3.70989	7.63759	4.92956	9.54098	7.87126	5.09891	7.50372	1.52219	0.214497
Sntb2	TSS23512	chr8:106935749-107014192	4.11495	4.48431	6.8001	5.13312	8.51441	7.57109	4.93309	7.0062	1.3649	0.214885
Klf3	TSS17825	chr5:64803522-64830129	12.6206	15.3968	19.2046	15.7407	24.4923	20.3381	15.5834	20.1379	1.27936	0.214941
6720489N17Rik	TSS6482	chr13:62603014-62624182	6.19329	5.56624	7.20426	6.32126	6.35627	12.5908	6.93599	8.62769	1.36487	0.215935
Hipk3,Mir1902	TSS14158,TSS14159	chr2:104426481-104494489	14.4335	14.49	17.3669	15.4301	22.0575	20.582	13.8474	18.829	1.22027	0.216271
Zfp729b	TSS6522	chr13:67589438-67609707	3.7679	3.71406	5.09556	4.19251	4.24771	8.04192	4.57232	5.62065	1.34064	0.217991
Rassf8	TSS19817	chr6:145808382-145817584	6.61161	7.6174	11.3986	8.54254	12.4147	12.4722	8.58621	11.1577	1.30613	0.219419
Peg10	TSS19132	chr6:4747305-4760516	14.5404	14.1489	19.5591	16.0828	26.3494	18.6906	15.9811	20.3404	1.26473	0.219574
Kmt2a	TSS25241	chr9:44803354-44881274	5.59153	6.20232	6.92224	6.2387	10.8893	7.41168	5.77701	8.026	1.28649	0.22128
Epha3	TSS9391	chr16:63545217-63864157	4.78317	4.88924	7.41243	5.69495	7.51702	10.6676	5.37279	7.85247	1.37885	0.221538
Alg10b,Mir7648	TSS8010	chr15:90224310-90230554	21.9913	21.9588	41.9997	28.6499	43.5449	47.4268	29.2683	40.08	1.39896	0.222809
Depdc1a	TSS15305	chr3:159495432-159529955	10.2566	8.68601	10.946	9.96287	9.708	17.3841	11.1432	12.7451	1.27926	0.223607
Dyrk2	TSS2629	chr10:118859348-118868903	8.10126	9.21435	12.6422	9.98594	14.898	13.7967	9.56944	12.7547	1.27727	0.226093
Ogn	TSS5905	chr13:49464058-49652731	24.7714	30.86	36.358	30.6631	30.0654	62.3166	30.3013	40.8944	1.33367	0.227106
Mib1	TSS10842	chr18:10725624-10812217	9.2732	9.18495	19.7215	12.7265	23.8884	20.7551	12.4276	19.0237	1.4948	0.227555
Ly96	TSS32	chr1:16688455-16709605	7.57013	6.64823	5.96323	6.7272	5.90851	12.6427	7.7319	8.76104	1.30233	0.227642
C1galt1	TSS19139	chr6:7845223-7872042	6.44717	6.30242	11.124	7.95786	10.3696	13.3619	8.21682	10.6494	1.33823	0.22843
Mob1b	TSS17906	chr5:88720870-88758455	6.87217	7.14914	12.7464	8.92257	13.8046	14.5636	8.6834	12.3505	1.38419	0.228476
Lama5	TSS14633	chr2:180176372-180225859	11.4281	14.679	10.9162	12.3411	22.7667	11.9403	13.5191	16.0754	1.30259	0.22941
Trip11	TSS5584	chr12:101837371-101913171	2.65048	2.73951	5.45692	3.61564	6.13334	5.66637	3.63756	5.14576	1.4232	0.229549
Zfp81	TSS10434	chr17:33333727-33358878	7.20872	7.47224	11.8662	8.84905	10.6813	15.3769	9.00803	11.6887	1.3209	0.229593
Trim23	TSS6105	chr13:104179097-104202048	6.01929	6.26398	9.00008	7.09445	7.94548	11.4662	7.28913	8.90027	1.25454	0.230607
Sik2	TSS25284	chr9:50856923-51009073	3.53773	3.67572	5.55147	4.25497	6.46919	5.44806	4.24805	5.38843	1.26638	0.232181
E130308A19Rik	TSS16146	chr4:59626210-59754303	6.51869	6.83802	8.8236	7.39344	11.4405	8.99095	7.0024	9.14462	1.23686	0.232641
Rslcan18,Zfp708	TSS6507,TSS6508,TSS6509	chr13:67069397-67114028	5.53576	4.55714	5.44087	5.17792	4.91532	9.54794	5.7062	6.72315	1.29843	0.234283
Pi15	TSS34	chr1:17601900-17630939	3.41288	3.6977	5.28196	4.13085	5.77491	8.19088	3.39978	5.78852	1.40129	0.234833
Clcn5	TSS26343,TSS26344	chrX:7158411-7319358	5.94589	6.44515	12.7393	8.37678	13.1358	14.8027	8.11867	12.0191	1.43481	0.236126
Slc26a7	TSS16777	chr4:14505196-14621778	3.41546	3.85381	7.13515	4.80147	6.24456	8.24652	5.03024	6.50711	1.35523	0.237772
Itga1	TSS6677	chr13:114958080-115101964	5.45319	5.25793	8.65144	6.45419	9.33134	9.93901	6.06936	8.44657	1.3087	0.238746
Actr6	TSS2543	chr10:89711972-89732295	11.7408	10.2724	11.737	11.2501	10.8361	21.4207	11.61	14.6223	1.29975	0.238915
C1galt1c1	TSS26467	chrX:38630782-38635143	16.183	15.2843	15.5537	15.6737	13.5201	30.7419	16.9608	20.4076	1.30203	0.239673
Mrps33	TSS19954	chr6:39801806-39810936	20.2915	20.5116	20.4638	20.4223	16.9272	37.1113	22.6149	25.5511	1.25114	0.239844
Lmbrd2	TSS7698	chr15:9111981-9197450	2.85456	3.2126	8.26147	4.77621	8.92241	10.9549	4.04114	7.97282	1.66928	0.24137
Arhgap5	TSS4897	chr12:52516076-52567851	17.9638	16.569	30.8359	21.7896	28.8963	36.0526	21.9293	28.9594	1.32905	0.241831
Gulp1	TSS124	chr1:44551670-44796836	11.7037	11.6501	15.051	12.8016	14.9887	22.2384	11.559	16.262	1.27031	0.242168
Nrip1	TSS9406	chr16:76290861-76373049	5.52087	5.52721	9.64207	6.89672	12.3369	10.5374	6.01059	9.6283	1.39607	0.243031
Spink1	TSS11337	chr18:43728068-43737237	41.8822	42.8121	27.129	37.2744	29.4091	84.8475	37.5124	50.5897	1.35722	0.244087
N4bp2	TSS17833	chr5:65763520-65826784	7.79282	7.82295	15.4082	10.3413	17.5189	14.8166	10.1776	14.171	1.37033	0.246273
Wdfy1	TSS1009	chr1:79702261-79761769	3.25602	3.40251	3.83159	3.49671	3.22474	2.20512	13.606	6.34529	1.81465	0.249486
Pfdn4	TSS13460,TSS13461	chr2:170482964-170519070	45.1697	40.1072	41.195	42.1573	33.0988	79.3152	50.5343	54.3161	1.28842	0.249729
Dpy19l4	TSS16769	chr4:11265078-11322131	4.63424	5.13294	11.272	7.01306	11.2565	12.2675	6.79673	10.1069	1.44116	0.249914
Sf3b6	TSS4789	chr12:4817607-4827659	94.4968	89.2818	91.3642	91.7143	74.1002	170.052	103.873	116.008	1.26489	0.250244
Rpl22l1	TSS14715	chr3:28805510-28807415	476.248	440.103	388.91	435.087	325.214	790.495	545.334	553.681	1.27258	0.250943
Sult1d1	TSS18668	chr5:87554649-87569006	21.4501	19.4939	15.7738	18.9059	15.3928	51.8639	17.7692	28.342	1.4991	0.25231
Pygo1	TSS24682	chr9:72925649-72946015	4.94622	5.66648	9.95507	6.85592	10.9243	9.25649	6.87332	9.01804	1.31536	0.254396
Socs4	TSS6875	chr14:47277142-47291591	5.76973	5.96651	12.0979	7.94471	11.2656	12.4234	8.04195	10.577	1.33132	0.25747
Pdpr	TSS23542	chr8:111094744-111145498	3.43554	3.84053	7.51713	4.93107	8.46356	7.4087	4.61909	6.83045	1.38519	0.258548
Ube3a	TSS21110	chr7:59228749-59306727	14.1352	13.3495	26.9832	18.156	24.4753	32.9654	17.2	24.8802	1.37036	0.259727
Zfp958	TSS23001	chr8:4613169-4630231	6.988	5.82312	8.35696	7.05603	7.00297	13.8992	7.07141	9.32453	1.3215	0.259766
Slc16a12	TSS12205	chr19:34668405-34747111	5.03322	5.20615	4.86395	5.03444	5.23135	8.80696	4.10261	6.04697	1.20112	0.262089
1700020I14Rik	TSS13073	chr2:119594295-119600744	24.0308	22.7358	47.532	31.4329	41.7179	54.5854	30.9465	42.4166	1.34943	0.262367
Uhmk1	TSS1333	chr1:170199255-170215393	5.02342	5.55734	12.9677	7.84949	13.36	13.4609	7.27456	11.3652	1.44788	0.262525
Xrn1	TSS24769	chr9:95954759-96053029	2.69354	3.14258	7.53718	4.45777	7.62404	6.13922	4.77883	6.1807	1.3865	0.266683
Arl5b	TSS12449	chr2:15055361-15079191	6.88266	7.48664	16.0656	10.145	13.6144	17.5373	10.1407	13.7641	1.35675	0.26731
Tmem245	TSS16933	chr4:56876012-56947429	2.42222	2.28662	5.82818	3.51234	6.6603	5.84665	3.01651	5.17449	1.47323	0.268132
Tnks	TSS23801	chr8:34829178-34965690	8.96115	9.51702	16.5199	11.666	19.1152	15.0275	11.0919	15.0782	1.29249	0.268497
Elk4	TSS441	chr1:132007604-132025684	2.41072	2.77036	6.16929	3.78346	6.91473	5.24373	3.74198	5.30015	1.40087	0.26887
Lnpep	TSS10235	chr17:17527722-17624489	3.91245	4.00747	11.6613	6.52707	12.5118	11.9008	5.54812	9.98691	1.53007	0.272605
Aspa	TSS4196	chr11:73304987-73324637	7.22993	7.74088	5.03751	6.66944	5.36422	14.7117	5.5998	8.55857	1.28325	0.273967
Ugt2b37	TSS18662	chr5:87240491-87254788	7.6558	6.15935	3.23528	5.68348	3.10148	16.4026	6.60062	8.70157	1.53103	0.276686
Dmxl1	TSS11041	chr18:49832996-49965473	5.55524	5.15826	9.19109	6.63486	9.28754	9.71797	6.04089	8.3488	1.25832	0.277853
Mir6236	TSS24900	chr9:110281286-110281409	3507.93	484.19	550.391	1514.17	2660.85	3386.59	827.378	2291.61	1.51344	0.278246
Mmp16	TSS15985	chr4:17853481-18118734	3.06974	3.3891	6.20404	4.22096	5.77443	5.86774	4.1957	5.27929	1.25073	0.280857
Slc36a4	TSS24284	chr9:15709768-15738789	6.02643	7.24877	12.3886	8.5546	12.006	12.5438	7.83696	10.7956	1.26196	0.288887
Spp1	TSS17981,TSS17982	chr5:104435110-104441053	8.51037	8.20454	4.60291	7.10594	5.89462	20.8391	4.0039	10.2459	1.44187	0.289472
Lars2	TSS24993	chr9:123366939-123462664	522.115	77.6091	104.144	234.623	404.748	473.406	117.405	331.853	1.41441	0.296139
Etohi1	TSS13507	chr2:178023283-178035859	5.21257	4.8739	9.63671	6.57439	7.13673	11.7703	6.33295	8.41333	1.27971	0.298033
Ptpn4	TSS1116	chr1:119658092-119837071	2.41347	2.39607	6.56911	3.79288	5.97182	7.02048	3.02704	5.33978	1.40784	0.303741
Snora7a	TSS20304	chr6:115774556-115808743	4.56399	0	8.27812	4.2807	7.26916	3.72286	5.42505	5.47236	1.27838	0.309403
Ptar1	TSS11714	chr19:23687399-23721129	2.18233	2.17293	7.8249	4.06005	6.82983	7.43855	3.36124	5.87654	1.4474	0.310961
Rn45s	TSS9955	chr17:39842996-39848829	0	961.431	1119.51	693.647	833.498	688.461	1125.13	882.363	1.27206	0.313662
Zbed6	TSS1173	chr1:133619870-133661399	6.61931	7.86147	22.2423	12.241	23.8496	17.3978	10.1602	17.1359	1.39987	0.316524
Ddx3y	TSS26959	chrY:1260714-1286613	14.3075	14.1838	0.305089	9.5988	0	24.443	16.3128	13.5853	1.41531	0.354911
Uty	TSS26958	chrY:1097143-1245738	6.22185	6.01545	0.149621	4.12897	0	10.1658	7.3627	5.84283	1.41508	0.357155
Snora15	TSS18180	chr5:129787355-129846443	10.376	0	0	3.45867	0	16.8104	0	5.60347	1.62012	0.405975
