# Supplementary material for: Netrin 1 directs vascular patterning and maturity in the developing kidney
Source: Development. 2023 Nov 24;150(22):dev201886. doi: 10.1242/dev.201886 (PMC10690109; doi:10.1242/dev.201886)
Supplement: Table S3. Genes downregulated ≥ 1.2-fold and the associated Gene Ontology (GO) Biological Processes [file develop-150-201886-TableS3.xlsx]

## Sheet: Downregulated GO BP 
Term	PValue	Genes
GO:0008380~RNA splicing	8.72902e-08	PNN, GCFC2, TIA1, MBNL1, PRPF39, PRPF3, LUC7L3, TARDBP, SRSF11, RBM5
GO:0006397~mRNA processing	8.40684e-06	PNN, GCFC2, TIA1, MBNL1, PRPF39, PRPF3, LUC7L3, TARDBP, RBM5
GO:0043484~regulation of RNA splicing	8.80102e-05	MBNL1, CCNL2, CCNL1, RBM12B2, CLK4
GO:0006376~mRNA splice site selection	0.00129209	MBNL1, LUC7L, LUC7L3
GO:0000398~mRNA splicing, via spliceosome	0.0144547	GCFC2, PRPF3, PAXBP1, RBM5
GO:0000381~regulation of alternative mRNA splicing, via spliceosome	0.0153241	TIA1, MBNL1, RBM5
GO:0042981~regulation of apoptotic process	0.0273391	CCNL2, CCNL1, TARDBP, RBM5
GO:0046605~regulation of centrosome cycle	0.0278139	CCNL2, CCNL1
GO:0000245~spliceosomal complex assembly	0.0495166	GCFC2, RBM5
GO:0009952~anterior/posterior pattern specification	0.0505387	HEY1, HOXB4, HOXD4
GO:0071539~protein localization to centrosome	0.0654805	CCDC14, 4933427D14RIK
GO:0000226~microtubule cytoskeleton organization	0.0683981	TUBB6, TUBB2A, TTLL1
GO:0071897~DNA biosynthetic process	0.0733634	POLG2, POLI
GO:0006357~regulation of transcription from RNA polymerase II promoter	0.0844259	HEY1, ZSCAN22, HOXB4, ZFP691, HOXD4, ZFP61, CCNL2, CCNL1, ZFP90

## Sheet: Downregulated genes
gene_short_name	tss_id	locus	HET-1_S1_FPKM	HET-2_S2_FPKM	HET-3_S3_FPKM	HET_FPKM AVERAGE	MUT-1_S4_FPKM	MUT-2_S5_FPKM	MUT-3_S6_FPKM	MUT_FPKM AVERAGE	Fold change HET vs MUT	p-value
Luc7l3	TSS4376	chr11:94291138-94321911	65.5135	64.4784	78.9595	69.6505	47.8078	44.7644	63.0827	51.885	1.3424	0.00193399
Zfp691	TSS17189,TSS17190	chr4:119169517-119174195	6.97632	6.8862	6.28412	6.71555	5.61624	5.80755	5.09679	5.50686	1.21949	0.00228223
Rbm12b2	TSS15973	chr4:12089369-12096271	7.02271	6.51083	7.56528	7.03294	5.49975	5.40088	6.1797	5.69344	1.23527	0.00405918
Cmc4,Mtcp1	TSS26634	chrX:75404845-75416584	15.1857	15.4355	16.726	15.7824	12.7602	12.157	14.1457	13.021	1.21208	0.00445335
Nsl1	TSS722	chr1:191063020-191084558	14.8674	13.6158	15.6541	14.7124	12.0053	10.5419	13.4783	12.0085	1.22517	0.00494992
Tardbp	TSS17493	chr4:148602543-148626996	97.214	89.6879	120.235	102.379	80.773	71.6758	96.5917	83.0135	1.23328	0.00625451
Cdc7	TSS17991,TSS17992	chr5:106964321-106984439	22.1266	18.676	23.9219	21.5748	18.2349	13.0898	19.842	17.0556	1.26497	0.00689405
Paxbp1	TSS9460	chr16:90936096-91044379	23.7276	21.8246	26.2756	23.9426	18.5208	13.9005	19.9018	17.441	1.37277	0.00716934
Zwilch	TSS25384	chr9:64117146-64172931	17.3443	16.9103	20.0302	18.0949	14.8563	13.0871	16.4977	14.8137	1.2215	0.00746191
Slc43a3	TSS12830	chr2:84936645-84958509	32.2797	34.3188	36.8854	34.4946	27.3728	26.7061	31.0942	28.391	1.21498	0.00830446
Fam173b	TSS7742	chr15:31602115-31617535	9.86886	9.37922	9.30118	9.51642	7.35264	7.3866	7.73753	7.49226	1.27017	0.00900857
Zc3h7a	TSS9110	chr16:11136593-11176393	19.3078	17.8697	21.1183	19.4319	15.6577	12.2963	17.2678	15.0739	1.28911	0.00953091
Mbnl1	TSS14817,TSS14818	chr3:60472829-60629748	19.9544	18.0371	21.3255	19.7723	16.7857	15.1682	16.817	16.257	1.21624	0.00997315
2500004C02Rik	TSS14445	chr2:153341156-153345810	10.4091	8.68442	10.4905	9.86134	8.06117	7.11042	8.99297	8.05485	1.22427	0.0109344
4933439C10Rik	TSS3040	chr11:59485520-59511067	6.48176	5.96815	5.49094	5.98028	4.8465	3.59696	4.0223	4.15525	1.43921	0.0111571
Cdc42ep2	TSS11999	chr19:5917555-5924816	20.7599	22.8114	19.8414	21.1376	16.9681	18.0352	17.1403	17.3812	1.21612	0.0122604
Zfp61	TSS21975	chr7:24291045-24299549	11.0917	11.015	11.0231	11.0433	8.51266	8.05095	9.36598	8.6432	1.27768	0.0125605
Slc20a1	TSS13158	chr2:129198772-129211612	24.217	24.6056	31.0466	26.6231	19.5239	16.1469	24.3318	20.0009	1.3311	0.012974
Tubb6	TSS11124	chr18:67390730-67402749	61.0458	65.0794	67.1996	64.4416	46.4268	46.4438	57.3729	50.0812	1.28674	0.0150143
Luc7l	TSS9719	chr17:26252909-26285506	55.7397	49.4556	53.424	52.8731	42.7859	34.0037	45.3994	40.7297	1.29815	0.0154018
Pnn	TSS4920	chr12:59066918-59074017	53.2467	51.6521	62.5407	55.8132	45.2798	36.6244	48.2295	43.3779	1.28667	0.015524
Poli	TSS11434	chr18:70508679-70530321	5.68399	4.90961	5.11365	5.23575	4.46741	3.86334	4.49128	4.27401	1.22502	0.0160628
2810403A07Rik	TSS14911	chr3:88685793-88712933	42.6488	39.9053	41.5569	41.3703	33.7666	27.6789	35.5288	32.3248	1.27983	0.0185224
Prpf3	TSS15662	chr3:95830621-95855753	21.1775	19.6431	20.4928	20.4378	16.9038	14.5022	18.0321	16.4794	1.24021	0.018781
Eme1	TSS4384	chr11:94629823-94653754	13.986	12.9724	14.5344	13.8309	11.4162	9.84048	13.0449	11.4339	1.20965	0.0190619
Zcchc7	TSS16083	chr4:44756558-44932214	12.321	10.5785	12.717	11.8722	9.68972	7.9393	11.4071	9.67871	1.22663	0.0191268
Mapk1ip1	TSS22868	chr7:138835817-138846267	11.342	10.6549	9.75762	10.5848	8.13294	6.88861	7.98231	7.66795	1.3804	0.0194677
Tppp3	TSS24090	chr8:105467491-105471422	9.12511	11.7412	11.5033	10.7899	7.01536	8.50105	9.89122	8.46921	1.27401	0.020241
Gcfc2	TSS19451	chr6:81923668-81965949	7.14952	7.18603	8.61016	7.64857	5.86057	5.0442	7.49532	6.13336	1.24704	0.0205841
Car3	TSS14685	chr3:14863537-14872373	11.1451	14.8114	17.9715	14.6427	6.46916	8.07371	8.20136	7.58141	1.93139	0.0206013
2700038G22Rik	TSS17649	chr5:23787743-24161231	9.45751	9.89305	12.3595	10.57	5.15467	3.98318	9.67745	6.27177	1.68533	0.0219612
3110056K07Rik	TSS5441	chr12:70974622-71015823	9.1674	9.20639	11.4046	9.92613	6.72285	6.27483	10.1035	7.70039	1.28904	0.0220222
Tia1	TSS19496	chr6:86404218-86433405	42.4969	38.1776	50.7618	43.8121	36.6767	28.3099	37.7022	34.2296	1.27995	0.0223055
Pdlim3	TSS23177	chr8:45885484-45919546	4.47684	6.23657	5.45878	5.39073	3.49542	3.99585	3.48552	3.65893	1.47331	0.0228016
Pisd-ps1	TSS2744	chr11:3124020-3193463	10.5018	9.71776	9.92988	10.0498	9.22115	7.4595	6.99767	7.89277	1.27329	0.02301
Malat1	TSS11994	chr19:5795689-5802671	55.03	25.8276	42.4137	41.0904	48.941	13.0396	28.2875	30.0894	1.36561	0.0237341
Polg2	TSS4608	chr11:106751225-106779537	5.28908	5.16422	4.96506	5.13945	4.04251	4.55911	4.23756	4.27973	1.20088	0.0242646
Zscan22	TSS20645	chr7:12897808-12909083	10.9095	10.1024	10.7875	10.5998	7.86417	8.1342	9.41124	8.46987	1.25147	0.0243976
Ogt	TSS26085,TSS26086	chrX:101640050-101684351	70.0466	67.9211	87.5254	75.1644	56.9598	36.7786	61.663	51.8005	1.45104	0.0244035
Ccnl2	TSS16726	chr4:155812488-155824543	58.7028	54.9639	54.3309	55.9992	43.5037	35.0468	46.4052	41.6519	1.34446	0.0271617
Ttll1	TSS8475	chr15:83483768-83510907	9.30548	9.54123	9.74798	9.53156	7.53725	7.2234	8.85314	7.87126	1.21093	0.0284992
Ccnl1	TSS15464	chr3:65946150-65958225	39.3209	34.867	38.4208	37.5362	29.0942	23.4508	34.0502	28.8651	1.3004	0.0288311
Vcan	TSS6571	chr13:89655309-89742512	83.7546	71.2054	97.8074	84.2558	73.8558	48.9325	85.5864	69.4582	1.21304	0.0299939
Snora43	TSS13681	chr2:26637175-26640244	12.5392	13.837	28.3491	18.2418	3.75512	1.94712	23.9645	9.88891	1.84467	0.030861
Ankrd10,Mir7238	TSS23692,TSS23693	chr8:11611580-11635757	60.9293	59.0035	61.4351	60.456	52.3906	36.1419	45.2477	44.5934	1.35572	0.0309024
Fbxw17	TSS5909	chr13:50417876-50433769	8.75839	8.78822	8.54597	8.69753	6.94462	6.08176	7.51604	6.84747	1.27018	0.0311022
Apbb3	TSS11300	chr18:36671158-36683862	7.70706	8.24291	7.1228	7.69092	6.14086	5.18415	5.72858	5.68453	1.35296	0.0314559
AA465934,AI450353	TSS3334,TSS3335	chr11:83291698-83298977	5.55137	5.89707	5.83841	5.76228	4.79271	3.95714	4.62848	4.45944	1.29215	0.031616
Arglu1,Mir7654	TSS23681,TSS23682	chr8:8666575-8690537	97.5791	85.9859	91.1453	91.5701	78.524	63.4857	83.2249	75.0782	1.21966	0.0321865
Rbm5	TSS25590	chr9:107740494-107771002	54.3385	52.3976	55.4392	54.0584	46.4489	36.7765	48.4096	43.8783	1.23201	0.0325307
P4ha2	TSS2987	chr11:54100923-54131667	10.471	11.06	9.82097	10.4507	8.31189	8.50923	8.94268	8.58793	1.2169	0.0331423
Metap1d	TSS12770	chr2:71389259-71903858	21.3366	19.3629	19.93	20.2098	17.2408	13.3969	17.8411	16.1596	1.25064	0.0343113
Prosc	TSS23128	chr8:27042554-27056132	17.5385	17.5108	17.0964	17.3819	14.0036	13.251	15.6696	14.3081	1.21483	0.0343188
Ccdc134	TSS7945	chr15:82127921-82142202	9.23217	8.3079	7.944	8.49469	6.68762	6.87863	6.94204	6.8361	1.24262	0.0345013
3110039I08Rik	TSS24471,TSS24472,TSS24473	chr9:41376525-41615183	14.7453	16.2798	17.0471	16.0241	9.0356	5.73891	12.8924	9.2223	1.73753	0.035724
Prpf39	TSS4928	chr12:65036333-65073938	17.9037	17.469	22.795	19.3892	15.6823	13.1568	16.2839	15.041	1.28909	0.03621
Zmym6	TSS16450	chr4:127077382-127124374	9.2359	9.10162	10.6406	9.65937	8.03428	5.6601	8.51988	7.40475	1.30448	0.0370095
Clk4	TSS2963	chr11:51263113-51281770	29.4949	26.4957	30.9082	28.9663	20.5334	15.7026	27.5297	21.2552	1.36278	0.0372052
Stx1a	TSS18207	chr5:135023571-135051099	6.55979	6.49908	6.14567	6.40151	5.53887	4.43411	5.29736	5.09011	1.25764	0.0373517
Srsf11	TSS15941,TSS15942	chr3:158010492-158036639	74.4532	73.9736	80.4215	76.2828	67.3608	51.0937	62.1069	60.1871	1.26743	0.0377201
Des	TSS248	chr1:75360291-75375015	19.5901	19.9941	22.0768	20.5537	17.4583	14.2252	18.9679	16.8838	1.21736	0.0388102
Trpt1	TSS11572	chr19:6996130-7019469	6.86082	7.06516	7.1056	7.01053	5.98231	4.73081	5.88891	5.53401	1.26681	0.0392272
Gm16973	TSS7455	chr14:56668247-56701000	7.03232	6.4876	6.92399	6.81464	4.92886	3.74025	6.11431	4.92781	1.38289	0.0401723
Zfp90	TSS23505	chr8:106415338-106425889	10.6599	10.3304	10.3862	10.4588	8.46836	7.35815	9.50456	8.44369	1.23866	0.0403384
Diexf	TSS1472	chr1:193104402-193130251	6.63217	6.49876	6.98169	6.70421	5.5693	4.68275	6.38083	5.54429	1.20921	0.0409594
Dctd	TSS23191,TSS23192	chr8:48099091-48141667	24.5075	25.0424	23.8392	24.463	20.1561	18.173	21.729	20.0194	1.22197	0.0419185
Tubb2a	TSS6320	chr13:34074279-34078008	32.1506	34.8158	31.5632	32.8432	22.6061	28.2049	28.7984	26.5365	1.23766	0.0423741
9430015G10Rik	TSS16741	chr4:156109997-156127263	20.3102	19.6177	18.642	19.5233	16.6766	12.7044	16.2774	15.2195	1.28278	0.0432403
2700099C18Rik	TSS10170	chr17:94750099-94834799	12.0826	10.5969	11.5495	11.4097	8.67975	7.02507	10.5882	8.76434	1.30183	0.0441932
Hoxd4	TSS12793	chr2:74710043-74748271	23.9047	24.2031	24.9997	24.3692	18.1548	12.5675	20.898	17.2068	1.41625	0.0442951
Slc25a40	TSS17605	chr5:8422837-8454839	5.58728	5.17406	5.71742	5.49292	4.39412	3.28442	5.16696	4.28183	1.28284	0.0443038
Tceal3	TSS26189	chrX:136666374-136668377	5.14674	5.05795	4.80538	5.00336	3.37568	4.24452	4.1397	3.91997	1.27638	0.0444268
Hey1	TSS15314	chr3:8663358-8667038	35.0073	35.0931	30.9853	33.6952	29.513	25.2206	28.0254	27.5863	1.22145	0.0470365
Acta2	TSS12199	chr19:34240335-34255373	72.7301	94.9771	66.6037	78.1036	52.4281	67.6245	59.961	60.0045	1.30163	0.0483613
Hoxb4	TSS3448	chr11:96318266-96321638	11.8512	10.552	10.817	11.0734	9.2118	6.24401	9.67344	8.37642	1.32197	0.0491057
4933427D14Rik	TSS4182	chr11:72154096-72203371	6.91632	6.30604	7.05797	6.76011	6.41787	4.13899	5.28024	5.27903	1.28056	0.0494585
Ccdc14	TSS8890	chr16:34690615-34725194	5.61173	5.4097	6.65326	5.89156	4.82656	3.61	6.01668	4.81775	1.22289	0.0494707
Snhg17	TSS14497	chr2:158353699-158361522	9.21518	9.74409	9.2849	9.41472	8.07324	7.06753	8.32376	7.82151	1.2037	0.0497742
Mthfd2	TSS20145	chr6:83305703-83317604	28.2587	24.3797	26.6954	26.4446	19.5484	19.3703	24.3303	21.083	1.25431	0.0501851
Tagap1	TSS10189	chr17:6954964-6961156	15.9186	14.3351	14.1372	14.797	11.5495	9.02091	12.9423	11.1709	1.3246	0.0502765
Tube1	TSS1601	chr10:39134022-39163794	6.12101	5.52505	6.5326	6.05955	4.66696	3.94762	6.17934	4.93131	1.22879	0.050607
Med23	TSS1574	chr10:24869985-24913529	16.9391	16.4036	18.3432	17.2286	15.1469	10.9664	15.8863	13.9999	1.23063	0.0511645
Ankrd16	TSS12436	chr2:11777752-11790323	9.8083	10.6848	10.5585	10.3505	7.9673	4.65417	7.60615	6.74254	1.53511	0.051212
9330151L19Rik	TSS4933	chr12:69189837-69199868	6.07011	5.79173	6.13517	5.999	4.00838	2.95439	5.50825	4.15701	1.44311	0.0522704
Hoxa9	TSS20031	chr6:52223096-52227370	32.9297	31.112	29.8123	31.2847	27.8673	21.991	27.3861	25.7481	1.21503	0.0523139
Ppp2r1b	TSS24541	chr9:50856923-51009073	30.3158	29.5057	32.4412	30.7542	25.71	20.8463	30.0612	25.5392	1.2042	0.0525111
Trim68	TSS22530	chr7:102677584-102687327	5.67271	5.30933	5.55788	5.51331	4.31183	3.40413	5.13999	4.28532	1.28656	0.0528483
Cox18	TSS18679	chr5:90214724-90223996	11.5674	11.5921	9.90893	11.0228	8.2352	7.93531	9.14775	8.43942	1.30611	0.0530357
Il2rg	TSS26695	chrX:101264384-101268255	8.04581	8.57407	8.14417	8.25468	6.34578	6.24497	7.64182	6.74419	1.22397	0.0530789
Med18	TSS17315	chr4:132458728-132463921	8.25077	7.54088	8.65195	8.14787	5.84891	5.82924	8.13141	6.60319	1.23393	0.0533344
Nolc1	TSS11842	chr19:46075846-46085543	43.6424	39.963	44.147	42.5841	31.6151	23.0703	40.4925	31.726	1.34225	0.0534175
Gas5	TSS556	chr1:161035165-161038537	53.8641	50.2178	57.878	53.9866	27.6548	22.022	52.1389	33.9386	1.59072	0.0539169
Clk1	TSS910	chr1:58411987-58424088	73.8341	71.4886	81.3649	75.5625	49.8234	44.1276	75.8962	56.6157	1.33466	0.0542517
Tmem194b	TSS134	chr1:52630704-52651919	8.20277	8.6255	9.42179	8.75002	7.57144	6.14331	8.07211	7.26229	1.20486	0.0549638
Pnisr	TSS15993	chr4:21846326-21876475	34.4736	35.3551	42.4787	37.4358	30.7386	17.5543	30.1483	26.1471	1.43174	0.0550959
Ttc14	TSS14740	chr3:33800182-33844310	11.8221	10.6345	18.2231	13.5599	9.7499	7.26664	11.0195	9.34535	1.45098	0.0558403
Mir17hg,Mir19b-1	TSS7133	chr14:115044304-115046728	21.5088	20.4069	26.5527	22.8228	4.26004	6.7658	23.2582	11.428	1.99709	0.0562133
3000002C10Rik	TSS25622	chr9:109830153-109831431	6.37107	6.39241	6.48548	6.41632	4.28397	2.90112	5.69533	4.29347	1.49444	0.0563185
Srp68	TSS4687	chr11:116245165-116274217	59.4231	60.4619	55.7738	58.5529	48.4438	44.6035	52.6445	48.5639	1.20569	0.0572897
Lgals9	TSS4272	chr11:78962978-78984924	18.6378	24.7228	16.338	19.8995	15.5844	18.9421	14.9118	16.4794	1.20754	0.057353
Lsg1	TSS9243	chr16:30561368-30587589	22.4601	22.0004	22.7854	22.4153	17.5949	14.7579	21.34	17.8976	1.25242	0.0576071
Nup93	TSS23420	chr8:94214600-94315066	40.6922	36.5408	39.4432	38.8921	33.0304	24.0175	36.7905	31.2795	1.24337	0.0580966
Gngt2	TSS3431,TSS3432,TSS3433	chr11:95824499-95845731	9.69186	10.4761	8.83381	9.66726	6.60415	8.99654	8.02364	7.87478	1.22762	0.0588008
Vim	TSS12439	chr2:13574310-13582826	432.009	487.218	404.581	441.269	335.455	314.463	366.388	338.769	1.30257	0.0595901
Snhg7	TSS13680	chr2:26637175-26640244	17.1005	18.0869	17.4299	17.5391	9.53274	6.65489	15.2738	10.4871	1.67244	0.0599519
Hirip3	TSS21514	chr7:126861971-126865122	35.3656	32.9909	32.7838	33.7134	27.2749	20.3836	30.3597	26.0061	1.29637	0.0601457
Wsb1	TSS4274,TSS4275	chr11:79239381-79254695	140.343	136.169	162.252	146.255	124.059	75.008	134.524	111.197	1.31528	0.0606187
43347	TSS3375,TSS3376	chr11:87578388-87590539	18.0586	18.9599	15.4763	17.4983	13.3682	13.159	14.5294	13.6855	1.2786	0.0609008
Hyls1	TSS25145	chr9:35559465-35570069	10.8934	9.29877	10.2433	10.1452	6.59388	6.9986	9.28562	7.62603	1.33033	0.0609782
Myh11	TSS9122	chr16:14194526-14291408	5.60679	7.33002	6.17785	6.37155	4.76989	3.16136	3.7037	3.87832	1.64287	0.0610748
Dpagt1	TSS24488	chr9:44326844-44333600	35.5441	35.0573	33.8746	34.8253	26.7888	22.3	31.6384	26.9091	1.29419	0.061473
Ddx26b	TSS25922	chrX:56454838-56507843	16.3241	17.4012	18.4432	17.3895	14.86	10.1476	14.2405	13.0827	1.3292	0.0617185
Ermard	TSS9585,TSS9586	chr17:15041611-15064232	6.66472	6.13969	6.28703	6.36381	5.23526	3.87379	5.87012	4.99306	1.27453	0.0621717
Ctns	TSS4195	chr11:73183132-73199019	8.33125	9.21365	8.52448	8.68979	7.04105	6.45045	7.83769	7.10973	1.22224	0.0622532
Trim39	TSS10530,TSS10531	chr17:36258872-36272004	9.01459	9.19445	9.57143	9.26016	8.16582	5.92527	8.11301	7.40137	1.25114	0.0624448
B130024G19Rik	TSS21140	chr7:70351949-70411146	9.87271	10.6825	9.76582	10.107	7.44067	5.57491	8.53617	7.18392	1.40689	0.0627216
Ewsr1	TSS3786	chr11:5069686-5099088	215.744	218.639	235.946	223.443	202.866	153.408	199.467	185.247	1.20619	0.0638333
Rbmx	TSS26535	chrX:57383347-57393036	74.1065	73.0373	77.8233	74.989	60.9287	44.6389	70.9812	58.8496	1.27425	0.063839
Exoc1	TSS17872	chr5:76529310-76570298	15.7737	15.162	16.9465	15.9607	14.4142	10.383	15.054	13.2837	1.20152	0.0639598
Cpsf3	TSS4826	chr12:21286296-21315056	43.5144	41.2129	43.1124	42.6132	32.8472	28.846	41.3372	34.3435	1.2408	0.0640487
D930016D06Rik	TSS17985	chr5:104525734-104554211	8.45753	7.98088	9.91416	8.78419	7.78479	5.86373	6.26446	6.63766	1.32339	0.064915
Lime1	TSS13547	chr2:181381234-181383628	14.3865	14.2372	13.166	13.9299	13.0715	8.98574	10.87	10.9757	1.26915	0.0649296
Zfp57	TSS9920,TSS9921,TSS9922	chr17:37001162-37010729	20.5802	20.5851	20.0929	20.4194	14.44	10.7664	18.4404	14.5489	1.4035	0.0653925
Nsun4	TSS17138	chr4:116031769-116053876	6.51762	7.3141	7.42829	7.08667	5.82002	5.10483	6.66421	5.86302	1.20871	0.0656093
Zfp692	TSS3013	chr11:58307068-58314613	12.8426	12.0219	10.307	11.7238	9.95002	7.24549	9.4847	8.8934	1.31826	0.0657112
Chka	TSS11490	chr19:3851772-3894369	23.7884	21.7188	18.906	21.4711	19.8311	13.6666	17.1878	16.8952	1.27084	0.0661965
Msantd2	TSS24390	chr9:37489320-37524150	20.9088	19.0614	17.7944	19.2549	15.3259	12.7323	16.9814	15.0132	1.28253	0.0667473
Dnajc11	TSS16684	chr4:151933719-151981959	36.6119	33.8559	34.9623	35.1434	27.7005	24.953	33.7943	28.8159	1.21958	0.0668429
Erdr1	TSS26954	chrY:90785441-90816465	102.491	52.3902	85.1729	80.018	42.6996	41.4103	52.5039	45.5379	1.75717	0.0673204
Mecr	TSS16490	chr4:131843470-131867787	18.8491	18.1063	15.1074	17.3543	13.1073	12.4588	14.3876	13.3179	1.30308	0.0676886
Guf1	TSS17847	chr5:69556941-69573630	12.3492	12.4948	16.2268	13.6903	11.3858	10.6386	12.0394	11.3546	1.2057	0.0678438
Cdc6	TSS3497,TSS3498	chr11:98907888-98923942	12.2649	11.1842	13.5284	12.3258	9.82536	7.85794	13.0877	10.257	1.2017	0.0681121
Akr1b7	TSS19223	chr6:34412361-34423137	16.0072	14.8157	12.3591	14.394	9.18863	9.67121	11.4888	10.1162	1.42286	0.0685121
Srek1	TSS6644	chr13:103741614-103764582	25.245	25.5015	31.7856	27.5107	24.2329	17.7049	23.0497	21.6625	1.26997	0.0690636
Crabp1	TSS24561	chr9:54764747-54773110	33.6386	37.0198	34.1878	34.9487	23.2224	20.5626	31.7795	25.1882	1.38751	0.0692768
Mllt11	TSS15649	chr3:95181765-95236424	8.98001	9.2045	8.93624	9.04025	6.09688	5.92602	8.55954	6.86081	1.31766	0.0692821
Mettl3	TSS7383	chr14:52261758-52305124	21.9576	20.2786	20.4118	20.8827	16.0212	14.9444	19.735	16.9002	1.23565	0.0693984
Appl2	TSS2515	chr10:83600033-83648664	13.6579	14.7249	14.5232	14.302	12.6884	9.89718	12.2178	11.6011	1.23281	0.0698001
Sf3b3	TSS24133	chr8:110810491-110846803	88.4399	84.137	94.1475	88.9081	74.3168	52.9754	87.5201	71.6041	1.24166	0.0699769
Surf2	TSS12538	chr2:26913377-26933511	21.8165	20.5228	18.7996	20.3796	15.1815	14.9817	18.0625	16.0752	1.26777	0.0703336
Tuba4a	TSS993	chr1:75210828-75219253	17.398	20.1627	14.8506	17.4704	12.3192	16.8585	14.1606	14.4461	1.20935	0.0705045
Cpt2	TSS17101	chr4:107903981-107923589	23.1387	23.7986	21.408	22.7818	18.4268	17.4665	20.6862	18.8598	1.20795	0.0714642
Mcm5	TSS23315	chr8:75109508-75128439	82.2031	78.0063	81.3497	80.5197	68.8792	53.7593	77.4892	66.7092	1.20702	0.0718508
Parp2	TSS6903	chr14:50807945-50821300	31.9457	29.3418	28.3993	29.8956	24.466	21.859	27.6404	24.6551	1.21255	0.0721446
Actg2	TSS20149	chr6:83512908-83536251	9.58603	16.2853	8.2366	11.3693	4.52657	4.05803	5.54793	4.71084	2.41343	0.0729566
1500015A07Rik	TSS11100	chr18:61726389-61728253	5.16955	5.10724	5.19546	5.15742	2.7989	2.16482	4.90254	3.28875	1.5682	0.0729981
Tbl3	TSS10305	chr17:24700652-24707653	32.4537	31.4405	32.1012	31.9985	23.22	19.9213	30.9507	24.6973	1.29562	0.0730033
Strada	TSS4596	chr11:106162973-106193603	15.9621	17.0976	14.956	16.0052	12.8967	12.0121	14.2704	13.0597	1.22554	0.0732446
Dkk1	TSS12186	chr19:30545884-30549496	19.9448	18.2898	16.0737	18.1028	14.5937	15.0226	15.3785	14.9983	1.20699	0.0737901
Rpl14-ps1	TSS21041	chr7:45303154-45333780	27.9977	34.0242	32.0867	31.3695	22.4212	22.4878	30.0813	24.9968	1.25494	0.0744643
Enthd2	TSS4731	chr11:120090521-120098731	9.11014	8.88936	6.87892	8.29281	7.00342	6.07479	6.61051	6.56291	1.26359	0.0751075
Rps4l	TSS19834	chr6:148047415-148444352	148.186	134.92	123.063	135.39	96.2909	103.695	116.882	105.623	1.28182	0.0765565
Snora16a	TSS16495	chr4:132308677-132311024	3.15737	15.0551	8.14018	8.78422	2.32342	4.843	0	2.38881	3.67724	0.0767567
Bre	TSS17722	chr5:31698049-32084739	52.2559	54.3969	50.9064	52.5197	42.9171	33.897	47.3595	41.3912	1.26886	0.0773797
Ift43	TSS5048	chr12:86082560-86162459	25.8803	28.2195	25.2165	26.4388	20.6633	20.7029	24.5176	21.9613	1.20388	0.0774309
Copg1	TSS19509	chr6:87887939-87913594	71.7526	73.996	70.7267	72.1584	61.6262	46.7484	64.6547	57.6764	1.25109	0.0776592
Sil1	TSS11288	chr18:35266395-35498925	17.0912	18.7441	17.2314	17.6889	13.5381	12.2452	16.4132	14.0655	1.25761	0.0789009
Asns	TSS19858	chr6:7675170-7693182	14.2591	17.0482	14.1947	15.1673	9.36905	9.04286	13.3591	10.5903	1.43219	0.0791198
Dancr,Snora26	TSS17858,TSS17859	chr5:74093082-74094336	17.0072	14.9256	15.5219	15.8182	6.96658	7.1653	14.8009	9.64426	1.64017	0.0793377
Zfp950	TSS12346	chr19:60889748-61140840	9.93288	8.87349	12.8301	10.5455	9.40281	7.34554	9.49978	8.74938	1.20528	0.0798553
Ptdss2	TSS21634	chr7:141131285-141156154	30.2212	30.8493	26.8716	29.314	22.8867	23.6115	26.4358	24.3113	1.20578	0.0799274
Rrnad1	TSS15531	chr3:87919543-87930195	7.14232	7.43874	6.83675	7.13927	5.88215	4.81366	6.44858	5.7148	1.24926	0.0800613
Adssl1	TSS5252	chr12:112620046-112641355	4.99121	5.46111	4.7567	5.06967	4.04097	3.60549	4.51309	4.05318	1.25079	0.0805986
Ankle1	TSS23281	chr8:71406011-71409904	11.2638	11.9824	10.0648	11.1037	9.95696	6.45867	8.22904	8.21489	1.35165	0.0806429
Acot7	TSS16692,TSS16693,TSS16694	chr4:152178099-152271855	39.5394	38.1896	32.7082	36.8124	29.1627	27.95	32.1317	29.7481	1.23747	0.0806728
Smpdl3b	TSS17319	chr4:132732965-132757171	6.33698	5.30321	5.74727	5.79582	4.74196	3.72068	5.66038	4.70767	1.23114	0.0809047
Nxf1	TSS11594	chr19:8757102-8770910	85.159	76.9397	80.7228	80.9405	66.3361	54.077	79.4416	66.6182	1.21499	0.0815579
Snhg4	TSS10921	chr18:35553409-35558316	16.8512	15.3762	16.8505	16.3593	11.7976	10.9602	16.586	13.1146	1.24741	0.0816216
Zdhhc12	TSS13715	chr2:30078765-30093635	18.5768	19.7201	15.1965	17.8311	13.2711	12.6853	14.7697	13.5754	1.31349	0.0822081
Actr5,Mir3474	TSS13371,TSS13372	chr2:158624912-158639211	9.54285	8.8601	7.89808	8.76701	7.13678	6.06728	7.77398	6.99268	1.25374	0.0833944
Rrp12	TSS12245	chr19:41862850-41896153	8.44558	7.44181	8.15083	8.01274	6.72174	4.26233	7.81227	6.26545	1.27888	0.0834318
Ecsit	TSS25107	chr9:22055459-22389206	18.2275	18.2046	14.9364	17.1228	13.4012	14.1974	14.7171	14.1052	1.21393	0.0836581
Asb6	TSS13726	chr2:30823097-30828300	17.4249	17.1647	15.252	16.6139	13.4306	12.6205	15.0674	13.7062	1.21215	0.0839814
8430408G22Rik	TSS19628	chr6:116633007-116673836	11.5031	11.0726	8.57453	10.3834	7.91206	6.30511	8.33274	7.51664	1.38139	0.0843829
Got1	TSS12257	chr19:43499752-43524605	28.5731	26.7613	24.1255	26.4866	21.153	19.6955	23.8582	21.5689	1.228	0.0844842
Zfp707	TSS7844	chr15:75969184-75975865	8.43172	7.81802	6.81303	7.68759	5.544	5.66477	6.67145	5.96007	1.28985	0.0849914
Smpd2	TSS2293	chr10:41487171-41490340	26.6083	26.0688	22.1034	24.9268	20.805	17.6133	21.6039	20.0074	1.24588	0.0850675
Enkd1	TSS24096	chr8:105703651-105708168	17.3497	15.9312	12.9936	15.4248	12.3121	10.3127	12.802	11.8089	1.3062	0.0851611
Tars2	TSS15660	chr3:95739973-95754977	19.4449	17.6134	16.9105	17.9896	14.9874	13.1205	16.7658	14.9579	1.20268	0.0852632
Psmc4	TSS22033	chr7:28041701-28050092	133.216	128.049	118.084	126.45	90.7036	82.9477	116.671	96.7741	1.30665	0.0854563
Slc29a2	TSS11522	chr19:5024005-5031972	5.53739	5.72513	4.67883	5.31378	4.42672	3.39526	4.39004	4.07067	1.30538	0.0854851
Camk1g	TSS1477	chr1:193346345-193370282	5.8752	6.09673	5.37582	5.78258	4.46026	4.1658	5.28253	4.6362	1.24727	0.0855862
Ruvbl1	TSS19515	chr6:88465422-88497566	55.3533	50.9197	49.9754	52.0828	39.3734	37.8773	49.4295	42.2267	1.23341	0.0863318
6430706D22Rik,A730008H23Rik,Hjurp	TSS1048,TSS1049	chr1:88227019-88277579	101.012	112.099	113.976	109.029	97.0886	66.4905	88.6631	84.0807	1.29672	0.0869606
Mrpl55	TSS3036	chr11:59202485-59206135	31.9041	30.8669	27.094	29.955	21.0363	25.9813	25.6915	24.2364	1.23595	0.0872146
Tspyl2	TSS26841	chrX:152336851-152342484	10.7657	11.5488	9.85083	10.7218	9.41617	8.01233	9.26507	8.89786	1.20498	0.087611
Thoc5	TSS2775	chr11:4895342-4928865	25.2498	23.3314	23.5411	24.0408	19.0434	14.9237	23.2297	19.0656	1.26095	0.0878867
Wrap53	TSS4117	chr11:69561753-69579324	13.9896	13.7033	12.4979	13.3969	10.666	9.55751	12.3823	10.8686	1.23263	0.0880199
Aarsd1	TSS4537	chr11:101406839-101417433	45.9551	42.5391	42.2915	43.5952	33.349	30.4893	42.1403	35.3262	1.23408	0.0893681
Fdps	TSS15564	chr3:89093587-89101967	70.3298	65.8075	64.5779	66.9051	42.0078	43.5122	63.949	49.823	1.34286	0.0896407
Katna1	TSS1502	chr10:7725999-7763150	29.5179	27.7456	26.6628	27.9754	22.8768	20.3251	26.5722	23.258	1.20283	0.089768
Syne4	TSS20907	chr7:30314815-30319045	16.2755	18.7058	14.3585	16.4466	12.7642	11.9981	13.7972	12.8532	1.27958	0.0900909
Akap8	TSS10413	chr17:32303671-32321238	46.0384	46.2703	48.3798	46.8962	44.1931	30.6908	41.4604	38.7814	1.20924	0.0901469
Sirt4	TSS18843,TSS18844	chr5:115478009-115484484	6.42334	6.14631	4.90034	5.82333	5.28179	4.21953	4.78818	4.76317	1.22258	0.0905534
Zc3hc1	TSS19913	chr6:30366387-30391010	33.4484	31.0302	30.8442	31.7743	25.0114	21.9855	30.8014	25.9328	1.22526	0.0910017
9030624J02Rik	TSS21449	chr7:118740270-118841491	24.3541	24.3565	24.2018	24.3041	20.0671	16.5652	23.6594	20.0972	1.20933	0.0910731
Cfp	TSS26408	chrX:20925534-20931524	5.39365	5.99189	4.72539	5.37031	4.22504	2.95109	4.29264	3.82292	1.40477	0.0922162
Pomt1	TSS12611	chr2:32236682-32260105	12.9209	13.5608	11.0585	12.5134	11.0588	8.92859	10.4521	10.1465	1.23327	0.0924178
Nhej1	TSS987	chr1:74967345-75046639	6.86026	6.01324	5.65755	6.17702	4.96838	4.75265	5.60006	5.10703	1.20951	0.0925292
Tmco6	TSS10938	chr18:36735069-36744587	11.6243	11.0045	9.69282	10.7739	8.13945	8.1623	9.68054	8.66076	1.24399	0.0930547
Ap5s1	TSS13184	chr2:131127411-131604824	10.8521	12.5434	9.13606	10.8439	8.00744	7.97449	8.95847	8.31347	1.30437	0.0930611
Lhx1os	TSS3351	chr11:84525659-84535831	11.5961	12.8072	9.95249	11.4519	9.18427	8.60587	9.73509	9.17508	1.24816	0.0933789
Letmd1	TSS8074	chr15:100469033-100479252	16.2107	17.4631	14.1392	15.9377	13.123	12.5947	13.9823	13.2333	1.20436	0.093902
Ercc1	TSS20722	chr7:19345070-19359483	33.6602	31.9716	28.7802	31.4707	22.3837	19.6767	28.9505	23.6703	1.32954	0.0951001
Svopl	TSS19939	chr6:37983738-38046996	6.53996	6.70116	6.37507	6.53873	5.78182	4.25192	5.93351	5.32242	1.22853	0.0951175
Gpatch4	TSS14896	chr3:88043105-88055994	20.253	18.2693	17.8331	18.7851	14.1691	14.6789	17.6072	15.4851	1.21311	0.0956474
Emp3	TSS22246,TSS22247	chr7:45918022-45921426	70.8151	73.6375	66.4153	70.2893	48.9981	51.9739	66.8315	55.9345	1.25664	0.0956991
Nufip2	TSS3267	chr11:77686138-77717966	9.8568	9.45603	13.3267	10.8798	9.33077	7.62564	8.78261	8.57967	1.2681	0.0956999
Trit1	TSS16406	chr4:123016596-123054934	10.0842	9.02395	9.69568	9.60128	7.30716	6.95945	9.69923	7.98861	1.20187	0.0963988
Haus5	TSS22091	chr7:30653707-30664994	18.2501	18.5297	17.8126	18.1975	15.233	12.155	17.3378	14.9086	1.2206	0.0970572
Ccdc163	TSS16359	chr4:116708929-116715104	10.7544	9.87143	9.04676	9.89086	7.86064	6.24063	9.09191	7.73106	1.27937	0.0971581
Hoxd3	TSS12792	chr2:74710043-74748271	19.0911	19.0439	17.1602	18.4317	17.4744	9.58389	14.2371	13.7651	1.33902	0.0971674
Vps11	TSS25231	chr9:44348104-44361670	17.2419	18.5981	17.4758	17.7719	15.3847	11.9531	16.1907	14.5095	1.22485	0.0974317
Ndn	TSS21111	chr7:62348276-62349927	84.2633	72.4498	78.2061	78.3064	56.041	67.0771	70.2233	64.4471	1.21505	0.09747
Ripk3	TSS7436	chr14:55784994-55788857	14.9909	14.6591	14.6511	14.767	11.9323	8.97224	14.3859	11.7635	1.25533	0.0975093
Snord22	TSS11588	chr19:8723486-8726326	109.24	65.4674	83.9354	86.2143	31.7711	21.2948	81.2278	44.7646	1.92595	0.0976574
Ddx39	TSS23342	chr8:83715176-83741311	75.2184	69.1499	66.4464	70.2716	53.6968	46.0423	67.0695	55.6029	1.26381	0.0977838
2610318N02Rik	TSS9140	chr16:17113397-17125106	21.1855	19.7334	16.8888	19.2692	14.8104	11.0723	16.9725	14.2851	1.34891	0.0986485
Polr2j	TSS18226	chr5:136116690-136122947	124.42	124.659	109.234	119.438	87.7064	87.0971	110.464	95.0892	1.25606	0.0986485
Tsen2	TSS19613	chr6:115544703-115578336	13.4907	12.6624	11.9599	12.7043	9.17758	9.05164	12.0874	10.1055	1.25717	0.0999921
Kars	TSS24157	chr8:111993438-112011354	108.05	104.708	101.573	104.777	80.4082	68.419	102.29	83.7057	1.25173	0.100022
Alg3	TSS9193	chr16:20605457-20610749	22.515	21.6807	17.5301	20.5753	14.4554	12.2284	17.8473	14.8437	1.38613	0.100538
Hscb	TSS18796	chr5:110829069-110839777	16.8605	17.6023	13.8471	16.1033	12.1159	11.8581	14.0239	12.666	1.27138	0.100556
Ist1	TSS24126	chr8:109614516-109693294	73.3618	71.3038	70.495	71.7202	53.7363	45.7842	71.1369	56.8858	1.26078	0.101022
Ddx47	TSS19769	chr6:135011611-135023776	71.7219	68.3329	67.931	69.3286	54.8412	49.6085	68.6914	57.7137	1.20125	0.101186
Sars	TSS15775	chr3:108424863-108445259	42.6504	42.3286	40.8531	41.944	33.7745	29.6164	41.0212	34.804	1.20515	0.101202
Gap43	TSS9303	chr16:42248560-42340651	7.46666	10.5289	7.94449	8.64668	6.39381	7.55086	7.59766	7.18078	1.20414	0.101326
Rcl1	TSS11734	chr19:29101374-29143843	36.9994	34.3608	34.5706	35.3103	26.8238	24.2258	35.0503	28.7	1.23032	0.101617
Mid1	TSS26328,TSS26329,TSS26330	chrX:169685198-169990797	4.08593	4.14358	6.80962	5.01304	3.56314	3.57402	4.35905	3.83207	1.30818	0.101984
Aatf	TSS4318	chr11:84422855-84513501	21.1587	20.1084	19.7477	20.3383	16.6797	13.3022	19.8012	16.5944	1.22561	0.102069
Smpd4	TSS8774	chr16:17619353-17644830	22.6043	24.1059	22.8124	23.1742	21.0263	15.6704	20.6259	19.1075	1.21283	0.102321
Tcirg1	TSS11931,TSS11932,TSS11933	chr19:3896049-3907133	16.0723	16.4488	12.7535	15.0915	14.1555	9.95885	11.7334	11.9493	1.26297	0.102356
Rrp1	TSS2426	chr10:78400361-78413043	101.164	101.889	90.2055	97.7528	79.2691	67.602	90.3617	79.0776	1.23616	0.102446
Elmod3	TSS20116	chr6:72565921-72598413	7.61393	7.4665	5.93403	7.00482	5.74037	5.19893	6.02518	5.65483	1.23873	0.102723
Gm12942	TSS16451	chr4:127126042-127129660	8.90802	8.90338	8.27403	8.69514	6.06664	6.41403	8.41269	6.96445	1.2485	0.103502
Ccbl1	TSS13718	chr2:30185130-30205699	6.08725	6.1789	4.73296	5.66637	4.82606	3.6959	4.65035	4.39077	1.29052	0.103504
Mtx3	TSS6062	chr13:92844786-92858230	8.6041	8.93263	11.8878	9.80818	8.74455	6.29892	8.61329	7.88559	1.24381	0.104001
Apoe	TSS21899,TSS21900,TSS21901	chr7:19696243-19699188	106.198	150.804	83.7255	113.576	68.958	91.2899	84.3032	81.517	1.39328	0.104547
Gm1987	TSS16858	chr4:42772859-42773993	25.5393	28.9404	18.727	24.4022	12.7776	27.2436	14.7123	18.2445	1.33751	0.104556
Abcc5	TSS9191	chr16:20331303-20426394	14.4953	14.6818	16.2257	15.1343	14.7893	10.0207	11.6566	12.1555	1.24505	0.105175
Mcm7	TSS19012	chr5:138164588-138171862	122.543	119.449	119.29	120.427	94.7644	71.4643	119.234	95.1542	1.2656	0.105248
Rsrp1	TSS16528	chr4:134923624-134927370	146.956	149.193	141.611	145.92	113.46	75.6706	138.108	109.08	1.33774	0.105476
Alg8	TSS21237	chr7:97371616-97392158	25.7746	22.6894	25.388	24.6173	16.965	14.9572	25.8954	19.2725	1.27733	0.10548
Nprl3	TSS3885	chr11:32226504-32267707	9.90614	10.8691	9.42165	10.0656	8.3331	6.411	8.96174	7.90195	1.27382	0.105498
Mfap4	TSS3065	chr11:61485443-61488704	102.262	119.282	109.887	110.477	84.2681	74.4414	106.567	88.4255	1.24938	0.105676
Praf2	TSS25740	chrX:7728570-7731063	41.1043	42.3428	38.1154	40.5208	29.4724	32.6592	38.7414	33.6243	1.2051	0.105723
Aurka	TSS14597	chr2:172356189-172370570	49.1133	46.306	44.1456	46.5216	36.7961	29.3071	44.7823	36.9618	1.25864	0.105797
Mrpl44	TSS266	chr1:79776017-79781445	40.3308	37.8081	33.2542	37.131	27.8559	28.9636	33.6847	30.1681	1.23081	0.105828
Mms19	TSS12247	chr19:41933471-41981136	20.801	21.662	22.3618	21.6083	18.5292	13.8857	21.2526	17.8892	1.2079	0.106107
Tufm	TSS21502	chr7:126487354-126490731	68.6707	65.8304	58.5166	64.3392	50.4737	42.3504	59.6433	50.8225	1.26596	0.106225
Abtb1	TSS20212	chr6:88835913-88841935	14.8631	16.3561	13.2541	14.8244	12.5395	11.0052	12.9717	12.1721	1.2179	0.106716
Kif22	TSS22792	chr7:127027730-127042420	61.9597	59.5154	58.5794	60.0182	46.8813	34.613	59.0101	46.8348	1.28149	0.107859
Dnajc17	TSS14236	chr2:119172499-119217050	12.4855	13.0526	10.7184	12.0855	9.62243	9.07918	10.8996	9.86707	1.22483	0.107981
Rpusd1	TSS9706	chr17:25727750-25731456	11.5227	13.1027	9.90312	11.5095	9.12438	8.87057	9.92763	9.30753	1.23658	0.107983
Vps16	TSS13176	chr2:130417683-130444269	23.6724	22.9947	23.4588	23.3753	19.0873	15.1371	23.5541	19.2595	1.2137	0.108224
G6pdx	TSS26626	chrX:74393290-74453778	24.6059	24.5181	25.0478	24.7239	19.187	16.2786	25.3197	20.2618	1.22023	0.108296
Lin37	TSS22083	chr7:30555440-30559646	15.9662	15.6519	12.2601	14.6261	11.4379	10.8125	12.632	11.6275	1.25789	0.108791
Prmt5	TSS7397	chr14:54507181-54517470	57.4207	56.7498	58.5885	57.5863	45.1467	38.1561	59.2768	47.5265	1.21167	0.109153
Nthl1	TSS9670	chr17:24632681-24638838	9.21789	8.56569	8.10274	8.62877	6.08964	6.90793	8.11075	7.03611	1.22636	0.11041
Mrpl4	TSS24318	chr9:21002736-21008837	57.8724	67.1119	48.3724	57.7856	43.2711	42.4015	48.9782	44.8836	1.28745	0.110795
Rps11	TSS22209	chr7:45122387-45124389	1668.09	1785.47	1519.04	1657.53	1215.49	1263.38	1561.5	1346.79	1.23073	0.111258
Fen1	TSS12064	chr19:10199131-10203943	56.5609	53.639	54.0981	54.766	41.78	37.8049	55.516	45.0336	1.21611	0.11172
Slc50a1	TSS15571	chr3:89268245-89270570	28.4137	28.4228	23.7352	26.8572	19.0871	19.6247	24.5791	21.097	1.27304	0.111765
Cope	TSS23256	chr8:70302784-70312990	126.909	132.282	107.443	122.211	92.201	95.2156	110.875	99.4305	1.22911	0.112367
Txnl4a	TSS11172	chr18:80206797-80225851	107.918	108.499	97.7353	104.717	79.6616	76.8726	100.565	85.6997	1.22191	0.112519
Sigirr	TSS22905	chr7:141091174-141100546	7.83096	8.59198	5.1498	7.19091	5.80714	6.45255	5.35093	5.87021	1.22498	0.112527
Tecr	TSS23978	chr8:83571697-83594491	217.596	225.622	193.233	212.15	140.643	127.708	200.768	156.373	1.35669	0.112828
Kri1	TSS25085	chr9:21265284-21287969	12.2336	12.0575	10.7939	11.695	9.68095	7.50771	10.9014	9.36335	1.24902	0.113024
Gps2	TSS3147	chr11:69914191-69916591	29.1715	31.7598	21.7163	27.5492	22.8887	19.878	21.8681	21.5449	1.27869	0.11315
Ppan	TSS24317	chr9:20888174-20892179	40.6796	39.9434	31.5147	37.3792	28.156	21.894	32.6232	27.5577	1.3564	0.113319
Polr2e	TSS2452	chr10:79697304-80369637	120.197	112.338	100.693	111.076	82.7703	80.1429	104.054	88.9891	1.2482	0.113447
Clu	TSS7030	chr14:65968482-65981545	94.8979	100.17	68.674	87.914	73.2912	70.1963	70.7196	71.4024	1.23125	0.113592
Pinx1	TSS7014	chr14:63860311-63919859	14.0204	10.6414	11.8299	12.1639	9.25005	9.00337	11.4737	9.90904	1.22756	0.113796
Ccdc101	TSS21504	chr7:126649308-126672779	19.7873	18.75	15.0655	17.8676	14.0938	13.4857	15.6246	14.4014	1.24069	0.113881
Mif	TSS2394	chr10:75859352-75860250	1001.02	969.977	742.028	904.342	625.739	524.777	782.897	644.471	1.40323	0.114436
Pgf	TSS5523,TSS5524	chr12:85166638-85177313	7.08544	7.00241	6.73337	6.94041	5.56318	4.34789	6.82269	5.57792	1.24426	0.114563
Car4	TSS3356	chr11:84957753-84966054	29.6784	29.8482	23.171	27.5659	20.2006	22.3656	23.9818	22.1827	1.24268	0.114798
Bop1	TSS8348	chr15:76380512-76477269	38.4718	35.2682	31.4135	35.0512	28.6392	23.7531	32.5455	28.3126	1.23801	0.115667
Ccdc124	TSS23927	chr8:70868226-70873490	85.0641	81.6189	67.1915	77.9582	51.661	50.8903	70.748	57.7664	1.34954	0.115904
Mdm4	TSS1167,TSS1168	chr1:132986104-133030587	23.8129	25.1338	31.2494	26.732	24.9842	15.2748	19.7847	20.0146	1.33563	0.116415
Tubgcp2	TSS22879,TSS22880	chr7:139995954-140040605	25.0779	26.4156	25.7283	25.7406	22.6874	16.5237	24.3848	21.1986	1.21426	0.116807
Serping1	TSS13939	chr2:84765359-84775429	39.0123	45.2747	40.8079	41.6983	29.886	31.9756	41.7954	34.5523	1.20682	0.117032
Prodh	TSS9157	chr16:18071725-18089190	9.5748	10.3882	9.17189	9.71163	8.3938	6.19493	8.73838	7.7757	1.24897	0.117042
Gtf2f1	TSS10705	chr17:57003401-57011288	39.128	36.1472	34.2745	36.5166	28.7109	26.3154	35.4715	30.1659	1.21052	0.117379
Ddb2	TSS14103	chr2:91202911-91237066	6.64829	6.26344	5.6804	6.19738	5.06869	4.06749	5.86263	4.9996	1.23957	0.117399
Prdx6	TSS1285	chr1:161240111-161251210	127.843	123.895	120.094	123.944	89.7564	81.249	124.792	98.5991	1.25705	0.11741
Uba1	TSS25808,TSS25809,TSS25810	chrX:20658301-20683179	137.396	139.144	131.166	135.902	116.378	89.8177	130.527	112.241	1.21081	0.117855
Eef1d	TSS8318,TSS8319	chr15:75894795-75909556	146.947	139.574	129.475	138.665	99.7493	96.4314	134.887	110.356	1.25653	0.11796
Pcyt2	TSS4746	chr11:120610086-120617890	18.9756	19.7253	12.9665	17.2225	14.4502	14.5822	13.5407	14.191	1.21362	0.118117
Zdhhc4	TSS19056	chr5:143316488-143329238	28.6401	29.3552	23.4489	27.1481	19.8089	18.528	24.5727	20.9699	1.29462	0.118291
Cfi	TSS15209	chr3:129836738-129875328	5.503	7.06718	4.83213	5.80077	3.96233	5.50126	5.02545	4.82968	1.20107	0.118643
Ddx39b,Mir8094	TSS9875,TSS9876,TSS9877	chr17:35241745-35253707	331.373	342.629	284.239	319.414	268.625	203.843	284.571	252.346	1.26577	0.118664
Clpp	TSS10069	chr17:56990263-56996371	50.691	49.9706	44.5146	48.3921	35.1312	37.4923	46.1246	39.5827	1.22256	0.118737
Ddt	TSS2389	chr10:75771232-75773374	67.5527	70.1775	48.7978	62.176	42.1086	50.5068	51.3196	47.9783	1.29592	0.118859
Actb	TSS19049	chr5:142903117-142906754	1510.5	1699.02	1335.23	1514.92	1234.3	1105.17	1340.7	1226.72	1.23493	0.118935
Ebp	TSS26371	chrX:8185328-8193512	17.5528	18.0453	15.2119	16.9367	10.8702	12.793	15.8929	13.1854	1.2845	0.119002
Iqgap3	TSS14897	chr3:88082050-88121048	11.8633	12.0823	12.0736	12.0064	11.1394	6.74631	10.8619	9.58254	1.25295	0.11969
Mvd	TSS24192	chr8:122433595-122443422	22.6998	20.9089	17.4253	20.3447	14.146	14.4035	18.2907	15.6134	1.30303	0.119954
Ndufa10	TSS1065	chr1:92439718-92473758	101.364	97.4386	90.6232	96.4753	69.9303	65.8016	94.815	76.849	1.25539	0.120559
Mad1l1	TSS19036	chr5:140008688-140321552	18.8756	20.6702	17.9342	19.16	16.3746	12.6738	17.3962	15.4815	1.2376	0.12056
Naa10	TSS26611	chrX:73916869-73921944	83.0229	85.2482	72.215	80.162	58.5272	60.4732	75.5307	64.8437	1.23623	0.120944
Ccdc84	TSS25233	chr9:44407713-44418007	6.01864	6.17617	4.61643	5.60375	4.32359	3.94084	4.85182	4.37208	1.28171	0.121109
C1qc	TSS17376	chr4:136889801-136892914	18.0365	20.0309	16.4802	18.1825	11.425	17.498	16.3321	15.085	1.20534	0.121201
Eif3l	TSS7899	chr15:79075222-79094400	176.516	168.158	164.687	169.787	132.545	115.274	170.924	139.581	1.2164	0.121202
Ruvbl2	TSS22227	chr7:45421897-45434464	82.9852	87.1284	71.5125	80.542	65.0902	55.6809	73.3186	64.6966	1.24492	0.121212
Pmf1	TSS15545	chr3:88394142-88410316	79.9321	80.4861	65.6602	75.3595	56.736	51.5377	68.9676	59.0804	1.27554	0.121453
Uros	TSS22850,TSS22851	chr7:133686354-133709295	10.654	12.0933	9.64908	10.7988	7.86311	8.48132	10.0441	8.79618	1.22767	0.121464
Bex1	TSS26784	chrX:136213971-136215513	41.8973	44.6299	37.4606	41.3293	27.7201	28.2386	39.5029	31.8205	1.29882	0.121699
Acrbp	TSS19699	chr6:125049926-125063265	6.12311	6.89261	4.73562	5.91711	5.58995	2.35599	3.66031	3.86875	1.52946	0.12198
AW551984	TSS25195,TSS25196	chr9:39587395-39604124	7.25897	8.13737	12.7469	9.38108	7.08474	6.67572	8.50984	7.42343	1.26371	0.12203
Dmap1	TSS17163	chr4:117674685-117682225	27.2122	26.4245	24.2824	25.973	20.0998	17.3755	25.3158	20.9304	1.24093	0.122091
Eif4ebp1	TSS23131	chr8:27260326-27275656	63.1165	62.0659	55.9435	60.3753	42.7113	50.6156	57.1667	50.1645	1.20355	0.122592
Copz2	TSS3455	chr11:96849875-96861202	39.8539	46.2299	36.4371	40.8403	30.1526	32.4184	37.827	33.466	1.22035	0.122898
Rbak	TSS19052	chr5:143172185-143180775	7.15462	8.23755	8.74148	8.04455	7.20604	5.05867	7.32339	6.52937	1.23206	0.123067
Slc25a5	TSS25845	chrX:36795596-36798808	564.268	517.473	505.237	528.993	382.252	428.344	511.67	440.755	1.2002	0.123138
Zscan26	TSS6212	chr13:21442174-21453727	19.5489	20.4353	23.3595	21.1146	20.5119	13.9262	16.4628	16.967	1.24445	0.123174
Fxyd5	TSS22109,TSS22110	chr7:31032722-31042331	8.48518	8.5412	6.33258	7.78632	5.96819	6.76319	6.59258	6.44132	1.20881	0.123357
Irf3	TSS21030	chr7:44997647-45002848	28.5746	26.025	23.2502	25.9499	20.2384	18.0643	24.4313	20.9113	1.24095	0.123411
Pdlim1	TSS12231	chr19:40222238-40271616	8.65321	8.7798	7.73504	8.38935	5.58582	5.96206	8.16035	6.56941	1.27703	0.123553
Bex4	TSS26183	chrX:136139044-136140437	36.9411	39.5913	32.1768	36.2364	27.5793	27.3378	33.6079	29.5083	1.22801	0.123764
Tango2	TSS9166	chr16:18300824-18343932	6.90511	7.60948	5.8228	6.77913	4.7589	5.26944	6.1492	5.39251	1.25714	0.123789
Fdft1	TSS7498	chr14:63122461-63179578	20.1231	17.428	18.3856	18.6456	12.4784	13.3701	18.8041	14.8842	1.25271	0.124072
Dnajc4	TSS12027	chr19:6987910-6992272	10.3449	9.13521	8.57282	9.35098	6.58847	6.21419	9.02669	7.27645	1.2851	0.12415
Eif3g	TSS25069	chr9:20894348-20898590	132.804	126.783	108.736	122.774	94.2433	91.7227	114.232	100.066	1.22693	0.124736
Gpx1	TSS24862	chr9:108339079-108340344	263.536	325.363	219.225	269.375	172.828	208.579	233.747	205.051	1.31369	0.125091
Galt	TSS16038,TSS16039	chr4:41755227-41759224	12.626	13.8635	9.78926	12.0929	9.25487	9.87139	10.3464	9.82422	1.23093	0.126096
Mrps18b	TSS10513	chr17:35910384-35916369	22.754	19.0995	18.5832	20.1456	12.9961	14.4333	18.9983	15.4759	1.30174	0.126387
Haus8	TSS23934	chr8:71251123-71272590	18.6695	18.291	16.685	17.8818	12.9801	14.0367	17.3968	14.8045	1.20786	0.126731
Nop56	TSS13170	chr2:130274411-130284451	103.5	91.1126	100.851	98.4879	75.3906	64.2487	105.233	81.6241	1.2066	0.126753
Ccl27a	TSS16851,TSS16852	chr4:41760442-41774176	14.2004	13.3217	11.9804	13.1675	9.10687	9.76017	12.5694	10.4788	1.25658	0.127029
Hmox1	TSS23314	chr8:75093617-75100593	22.0729	21.9198	17.8669	20.6199	12.8515	19.1976	17.3745	16.4745	1.25162	0.12711
Tubb5	TSS10510	chr17:35833919-35838301	970.55	996.234	898.452	955.079	812.264	661.608	913.139	795.67	1.20034	0.127356
Rabggta	TSS7432	chr14:55715876-55722176	11.9905	12.3892	10.5905	11.6567	10.1795	7.77112	10.63	9.52687	1.22356	0.12817
Slc25a37	TSS7539	chr14:69241850-69285103	10.774	17.5285	11.5311	13.2779	9.59216	7.17841	9.37863	8.7164	1.52332	0.128636
Nprl2	TSS24835	chr9:107542208-107545706	18.5365	18.5189	16.5588	17.8714	14.6973	11.8201	17.1491	14.5555	1.22781	0.129153
Tomm34	TSS14513	chr2:164053539-164071169	33.3296	33.4623	27.1733	31.3217	22.3703	17.1777	29.0871	22.8784	1.36905	0.129238
Trappc2l	TSS23607	chr8:122611625-122615591	41.2596	40.2355	37.777	39.7574	29.0829	30.382	39.5607	33.0085	1.20446	0.129271
2410002F23Rik	TSS21005	chr7:44246721-44252319	62.6997	66.1415	59.4068	62.7493	50.1169	42.0295	61.109	51.0851	1.22833	0.129316
Ints9	TSS7023	chr14:64950044-65039835	20.2002	20.4016	18.6013	19.7344	16.9869	13.2862	18.8999	16.391	1.20398	0.129409
Cdk2ap2	TSS11500	chr19:4097350-4099017	58.1024	54.2886	42.3033	51.5648	36.7218	41.0831	44.6063	40.8037	1.26373	0.130702
Slc39a11	TSS4639	chr11:113244854-113565815	7.22147	4.58029	7.15985	6.32054	4.35223	5.06117	4.54403	4.65248	1.35853	0.130761
Twf2	TSS24817	chr9:106203107-106215387	39.5864	38.5517	34.3278	37.4886	27.7454	26.1308	36.4857	30.1206	1.24462	0.131074
Ndufa8	TSS13780	chr2:36036333-36049292	132.144	135.377	107.641	125.054	91.7176	99.1013	114.506	101.775	1.22873	0.131763
Zfp566	TSS22069	chr7:30077336-30090510	5.75541	5.3819	5.21741	5.45157	4.49077	3.55753	5.4589	4.5024	1.21081	0.131869
Rergl	TSS20524	chr6:139493181-139501909	5.62586	5.20591	4.78784	5.20654	3.75505	4.38523	4.87544	4.33857	1.20006	0.132391
Gtf2a1	TSS5557,TSS5558	chr12:91555261-91590487	14.6551	12.9394	12.403	13.3325	10.6838	9.55739	13.0616	11.1009	1.20103	0.132423
Gapdh	TSS20390,TSS20391	chr6:125161851-125166467	1037.06	1042.85	882.811	987.574	786.944	744.703	932.154	821.267	1.2025	0.13285
Mettl17	TSS6921	chr14:51884841-51891868	14.5192	13.8849	11.4327	13.2789	9.64763	8.90724	12.3491	10.3013	1.28905	0.132922
Napa	TSS20670	chr7:16098642-16117975	53.6245	60.3488	48.6493	54.2075	41.9233	36.5028	50.3569	42.9277	1.26276	0.132992
Gm4532	TSS22799	chr7:127232417-127233130	5.57856	5.65283	5.55328	5.59489	1.6938	2.13127	6.24235	3.35581	1.66723	0.133332
Acat2	TSS10211	chr17:12943041-12960725	41.7123	37.4858	36.9199	38.706	27.976	27.4302	38.955	31.4537	1.23057	0.133669
Fxyd1	TSS22113,TSS22114	chr7:31051677-31055656	10.4135	14.1006	9.71699	11.4104	7.74668	10.3719	10.2578	9.45879	1.20632	0.13386
Tut1	TSS11611	chr19:8953849-8966210	12.8774	13.6728	11.9645	12.8382	10.6584	8.81648	12.2654	10.5801	1.21343	0.134312
Coa4	TSS21272	chr7:100537099-100539812	14.5383	14.2928	11.9006	13.5772	9.74295	10.6554	12.65	11.0161	1.23249	0.134314
Slc43a1	TSS12827,TSS12828,TSS12829	chr2:84839407-84863586	9.24867	10.2148	8.38772	9.28373	7.58418	6.83161	8.65026	7.68868	1.20745	0.134525
Otub1	TSS12032	chr19:7198205-7206284	96.5739	100.299	83.8937	93.5889	69.9105	63.7532	89.4494	74.371	1.2584	0.134847
5430416N02Rik	TSS18726	chr5:100420841-100429535	28.417	25.2844	25.0632	26.2549	16.8248	22.6985	24.19	21.2378	1.23623	0.135161
Nt5dc2	TSS6814	chr14:31134852-31168641	225.626	219.34	193.958	212.975	181.301	141.01	202.441	174.917	1.21757	0.135416
Snrpa	TSS22018,TSS22019	chr7:27187005-27205386	148.54	155.156	125.57	143.089	109.74	91.1902	133.409	111.446	1.28392	0.13571
Mrpl2	TSS9995	chr17:46646247-46650132	61.4267	65.4084	49.1182	58.6511	46.2708	47.986	52.3069	48.8546	1.20052	0.136052
Psmb2	TSS16446	chr4:126677642-126709715	221.1	203.912	197.87	207.627	146.573	148.773	209.759	168.368	1.23317	0.13624
Ckb	TSS5646	chr12:111669354-111672338	41.3918	42.2007	31.7171	38.4365	29.7222	30.3904	34.07	31.3942	1.22432	0.136302
Snora78	TSS10308	chr17:24719530-24719965	7.32394	3.54429	5.12625	5.33149	1.08333	4.6567	0	1.91334	2.78648	0.13689
Rpl14	TSS24965	chr9:120571516-120574653	866.003	972.838	870.464	903.102	629.207	672.666	922.3	741.391	1.21812	0.137025
Mrpl28	TSS9716	chr17:26123502-26126613	89.3724	84.9447	72.1885	82.1685	56.2102	54.0293	78.6944	62.978	1.30472	0.137144
Ndufs7	TSS1844	chr10:79697304-80369637	150.62	160.587	117.343	142.85	105.764	118.389	126.239	116.797	1.22306	0.137405
Haus4	TSS7398	chr14:54541784-54554361	29.4037	29.7437	26.6199	28.5891	21.4449	17.1328	28.3427	22.3068	1.28163	0.137569
Arhgef39	TSS16871	chr4:43496143-43499660	18.0666	16.8561	13.8527	16.2585	11.9507	10.7251	15.1162	12.5973	1.29063	0.137706
Fkbp2	TSS12025	chr19:6977738-6980461	58.932	52.1527	46.1402	52.4083	39.0113	44.2358	47.1202	43.4558	1.20601	0.138694
Slc7a6os	TSS24110	chr8:106200437-106210933	25.6662	24.7315	21.4206	23.9394	19.4184	17.3816	22.8234	19.8745	1.20453	0.138864
Ifitm3	TSS22903	chr7:141009589-141010744	104.459	110.253	82.2366	98.9829	72.9036	85.8882	87.8595	82.2171	1.20392	0.13937
Tcf19	TSS10502	chr17:35512734-35516824	43.2487	42.237	37.965	41.1502	32.4055	28.8569	40.4873	33.9166	1.21328	0.14009
Cenpt	TSS24099	chr8:105844677-105852008	19.7972	21.8289	15.6407	19.0889	16.5807	13.2851	16.0306	15.2988	1.24774	0.140783
Wdr74	TSS11589	chr19:8735838-8740624	34.9142	32.4846	28.8839	32.0942	23.6028	23.0992	31.1107	25.9376	1.23736	0.141336
Tnni1	TSS478	chr1:135799420-135810989	6.09049	6.73905	19.2651	10.6982	5.33873	4.03269	6.44914	5.27352	2.02867	0.141931
Hmbs	TSS25229,TSS25230	chr9:44336347-44344228	37.1526	47.7941	33.6093	39.5187	27.8843	28.1974	35.5569	30.5462	1.29373	0.142991
Pnpo	TSS4415	chr11:96937815-96944019	14.8128	23.5408	12.7874	17.047	12.2423	13.9628	12.6831	12.9627	1.31508	0.143349
Nsfl1c	TSS13271	chr2:151494181-151511310	93.4554	86.1196	83.6398	87.7383	64.41	64.1657	89.1505	72.5754	1.20893	0.143396
Ngfrap1	TSS26187	chrX:136270252-136271978	225.433	224.473	209.569	219.825	161.6	161.291	224.323	182.405	1.20515	0.14395
Rnf113a1	TSS25850	chrX:37191342-37192465	5.95933	5.07687	4.30234	5.11285	3.47624	3.83921	4.58437	3.96661	1.28897	0.144043
Snrpb	TSS14329	chr2:130171635-130179364	373.854	365.779	305.349	348.327	281.09	252.308	328.724	287.374	1.2121	0.144329
Sf3b5	TSS1513	chr10:13008449-13009183	174.595	164.885	145.06	161.513	108.989	129.203	153.822	130.671	1.23603	0.144786
Myl9	TSS13352	chr2:156775463-156781657	132.757	157.092	115.567	135.139	91.6244	113.402	125.574	110.2	1.2263	0.144982
Tnnt1	TSS21711	chr7:4504569-4515975	4.32673	5.15429	11.1628	6.88127	3.99831	3.86969	4.69973	4.18924	1.64261	0.146638
Mad2l1bp	TSS10611	chr17:46147384-46153551	20.9806	22.3863	18.9084	20.7584	14.8681	15.4842	20.4927	16.9483	1.22481	0.147277
1810032O08Rik,Snord1a	TSS3678,TSS3679	chr11:116671659-116675798	21.6055	20.773	18.079	20.1525	12.5552	15.9999	19.316	15.957	1.26292	0.147461
Ndufb10	TSS10309	chr17:24722066-24724388	121.398	121.322	98.1973	113.639	79.3685	95.6099	105.173	93.3838	1.2169	0.14749
Taldo1	TSS21642	chr7:141392159-141402976	176.426	173.515	147.815	165.919	122.206	129.725	159.601	137.177	1.20952	0.147861
Pemt	TSS4050,TSS4051,TSS4052	chr11:59970613-60046489	7.03749	7.46688	5.65056	6.71831	4.88408	4.95597	6.23747	5.35917	1.25361	0.149637
Ppp1r1a	TSS8685	chr15:103530278-103537992	8.01217	7.69128	6.65956	7.45434	5.16702	5.86498	7.18084	6.07095	1.22787	0.149776
Tmem173	TSS11295	chr18:35733677-35740554	9.68904	10.0544	10.1083	9.95058	7.45814	6.4665	10.746	8.22355	1.21001	0.149957
Tchp	TSS18060	chr5:114707778-114722327	7.66061	7.64232	6.17257	7.1585	6.87224	4.45318	6.16721	5.83088	1.22769	0.150014
Neat1	TSS11995	chr19:5824709-5845480	10.8873	14.2275	7.6589	10.9246	10.033	3.97439	6.17733	6.72824	1.62369	0.150389
Rbfa	TSS11460	chr18:80186238-80200619	27.7099	25.7958	21.194	24.8999	19.1331	18.1501	23.2904	20.1912	1.23321	0.150857
Cenpm	TSS8449,TSS8450	chr15:82233775-82244747	28.0397	25.0517	25.8682	26.3199	18.6419	17.2139	28.0806	21.3121	1.23497	0.151258
Birc5	TSS3702	chr11:117849236-117855743	149.007	141.544	129.431	139.994	101.544	100.701	140.85	114.365	1.2241	0.151289
Hspb6	TSS20914	chr7:30553301-30555439	6.37689	8.77207	5.80689	6.98528	5.3184	5.16612	5.93474	5.47309	1.2763	0.151727
Tbc1d7	TSS6356	chr13:43151741-43171501	26.8723	24.0109	22.3721	24.4184	18.6798	17.3271	24.2885	20.0985	1.21494	0.151831
Nudc	TSS17329	chr4:133532541-133546027	152.772	141.365	124.596	139.578	108.69	101.386	135.667	115.248	1.21111	0.151912
Cd68	TSS4121	chr11:69664212-69666170	6.23041	7.48905	4.80185	6.17377	4.41486	4.05181	5.34493	4.60387	1.341	0.153613
Miip	TSS17476	chr4:147860777-147868719	14.8025	16.2347	12.831	14.6227	12.3217	9.12513	13.3731	11.6066	1.25986	0.154013
Stmn2	TSS14671	chr3:8509526-8561604	2.54498	8.44405	6.36319	5.78407	3.16804	4.29173	4.29099	3.91692	1.47669	0.154657
Abhd14a	TSS25566	chr9:106440050-106447678	32.6934	31.9554	25.6661	30.105	22.6682	24.5156	27.9502	25.0447	1.20205	0.1547
Rian	TSS5172	chr12:109603944-109661711	26.2695	35.0732	51.2021	37.5149	27.5059	28.4001	29.5175	28.4745	1.31749	0.15543
Nudt9	TSS17975	chr5:104046863-104065378	26.804	26.8666	22.3775	25.3494	19.2651	18.2448	24.6391	20.7163	1.22364	0.156306
Pqbp1	TSS26359,TSS26360	chrX:7894518-7899269	53.8326	57.1923	45.3614	52.1288	38.8649	36.7343	50.1391	41.9128	1.24374	0.157016
Aprt	TSS24197	chr8:122574636-122576907	161.159	151.497	133.362	148.673	100.609	114.824	145.528	120.32	1.23564	0.158157
Urod	TSS17153	chr4:116990216-116994375	56.9637	66.8115	54.7483	59.5078	42.7383	40.7147	59.5642	47.6724	1.24827	0.159586
2010111I01Rik,Mir23b,Mir24-1,Mir27b	TSS5978,TSS5979,TSS5980,TSS5981,TSS5982	chr13:62964892-63431745	39.4896	36.3618	32.5209	36.1241	25.5537	25.0684	36.1766	28.9329	1.24855	0.159799
Pef1	TSS16482	chr4:130107555-130128134	47.9829	49.8317	42.8996	46.9047	35.2874	32.1869	47.1533	38.2092	1.22758	0.160015
Rpl36	TSS10061	chr17:56613394-56614246	1850.46	1845.19	1522.75	1739.47	1256.96	1290.46	1694.55	1413.99	1.23018	0.16054
Tcea2	TSS13555	chr2:181680309-181688051	6.56745	6.28405	5.55016	6.13389	4.82524	3.36569	6.16036	4.78376	1.28223	0.161402
Hba-a1,Hba-a2	TSS2869	chr11:32296488-32297310	269.217	396.806	216.379	294.134	230.232	210.782	218.853	219.956	1.33724	0.162038
Cox5b	TSS81	chr1:36691486-36693388	360.53	340.259	282.862	327.884	232.533	254.767	312.939	266.746	1.2292	0.162403
Ppox	TSS1349	chr1:171276991-171281186	18.752	23.0724	15.896	19.2401	16.0758	13.3923	16.4979	15.322	1.25572	0.162745
Mrpl38	TSS4683	chr11:116131816-116138868	47.3205	45.3919	36.5507	43.0877	34.1069	31.9112	40.6913	35.5698	1.21136	0.163103
Hist1h2bj	TSS5741	chr13:22043229-22043658	4.31615	6.1776	5.09153	5.19509	3.77896	2.15927	4.91357	3.61727	1.43619	0.163272
Ydjc	TSS8763	chr16:17139063-17148857	9.72785	8.71619	8.16633	8.87012	5.41107	7.16417	8.6565	7.07725	1.25333	0.163443
Mtx1	TSS15566	chr3:89209080-89214335	48.0372	44.5784	37.7777	43.4644	32.0489	30.5487	42.5277	35.0418	1.24036	0.165324
Sra1	TSS11299	chr18:36667186-36670311	52.2829	51.8082	45.7146	49.9352	33.5917	36.8597	50.9857	40.479	1.23361	0.165841
Tmem97	TSS4269	chr11:78541816-78550735	41.3815	38.3184	36.346	38.682	25.8942	26.2134	40.661	30.9229	1.25092	0.166104
Aldoa	TSS22781,TSS22782	chr7:126795233-126800447	380.157	466.648	288.873	378.559	303.528	234.169	313.786	283.828	1.33376	0.166568
Tmem39b	TSS17287	chr4:129676354-129696838	22.1093	24.3039	18.521	21.6447	18.0037	14.947	20.0662	17.6723	1.22478	0.167102
Edf1	TSS12515	chr2:25557899-25562082	200.221	189.281	150.033	179.845	127.205	157.252	162.352	148.936	1.20753	0.168216
Serpinf2	TSS4229	chr11:75431735-75439501	13.4086	25.9802	7.07908	15.4893	7.58251	15.5437	9.42248	10.8496	1.42764	0.170108
G6pc3	TSS3555	chr11:102189698-102194081	29.582	32.635	24.8053	29.0074	23.1865	21.0476	27.4136	23.8826	1.21459	0.17099
Kin	TSS12376	chr2:10080611-10092701	18.6168	16.8732	16.5959	17.362	12.6081	11.8263	18.479	14.3045	1.21374	0.171879
Dhrs3	TSS16631,TSS16632	chr4:144892826-144927645	60.7345	53.8538	48.9687	54.519	39.3524	41.2106	54.165	44.9093	1.21398	0.172071
Rpl28	TSS20592	chr7:4792964-4794547	1941.93	2052.31	1559.03	1851.09	1359.07	1331.75	1780.97	1490.6	1.24184	0.172403
Mir1291,Snora34	TSS8578	chr15:98517657-98534269	9.05115	0	30.6302	13.2271	7.33029	0	18.7571	8.6958	1.52109	0.172903
Nrm	TSS9898	chr17:35861317-35865400	38.3581	45.8244	34.4394	39.5406	31.4483	28.9915	37.3336	32.5911	1.21323	0.173349
Gstt1	TSS2391	chr10:75783812-75798584	8.2808	12.7309	8.10301	9.7049	6.44001	6.97811	8.81712	7.41175	1.30939	0.173484
Phkg2	TSS21530	chr7:127573347-127588595	21.3897	20.3114	17.0692	19.5901	14.5864	13.973	19.3782	15.9792	1.22598	0.173604
Ftl1	TSS22228	chr7:45457943-45459886	1631.66	1629.26	1267.86	1509.59	1094.32	1236.63	1425.22	1252.06	1.20569	0.173858
Ddit3	TSS2084	chr10:127290792-127311786	10.3981	10.4416	6.96098	9.26689	6.30704	7.83054	8.04963	7.39574	1.253	0.174205
Cox19	TSS19026	chr5:139337821-139345166	51.6984	49.2318	42.7564	47.8955	33.6995	36.9419	47.8169	39.4861	1.21297	0.174503
Car2	TSS14686	chr3:14886425-14900770	17.7936	43.527	15.3109	25.5438	12.9715	19.5309	16.6152	16.3725	1.56016	0.175953
Zfp511	TSS21602	chr7:139995954-140040605	20.2336	19.8584	14.955	18.349	14.291	12.9257	17.2595	14.8254	1.23767	0.175969
Mrps18a	TSS9984	chr17:46111003-46128908	63.3456	64.001	49.1678	58.8381	47.2054	43.6935	55.6926	48.8638	1.20412	0.177064
Nhp2	TSS2966	chr11:51619772-51635896	94.4865	91.0574	83.6441	89.7293	62.6916	67.1923	93.6924	74.5254	1.20401	0.178895
Timm50	TSS22036	chr7:28305825-28312046	76.5583	72.5418	66.2651	71.7884	52.8574	51.521	74.5819	59.6534	1.20342	0.179141
Tnnc1	TSS6815	chr14:31208311-31211711	1.87948	2.90915	14.1227	6.30378	2.29013	0.994912	2.20413	1.82972	3.44521	0.179206
Blvrb	TSS20837,TSS20838	chr7:27447977-27465981	24.7101	47.6893	22.156	31.5185	18.6125	22.0959	24.5783	21.7622	1.44831	0.180211
Acy1	TSS25565	chr9:106432980-106438236	21.324	22.441	18.121	20.6287	15.3831	13.1702	20.7911	16.4481	1.25416	0.180458
Zfp688	TSS22807	chr7:127418965-127422034	10.0818	10.026	6.81788	8.97523	7.06063	7.09193	7.95169	7.36808	1.21812	0.180876
Rpl29	TSS24821	chr9:106429538-106431567	1008	886.673	743.655	879.443	534.76	534.087	896.617	655.155	1.34234	0.181391
Rangrf	TSS4104,TSS4105	chr11:68968130-68975185	29.933	26.0555	24.565	26.8512	19.1028	18.3147	27.9776	21.7984	1.2318	0.181585
Gpihbp1	TSS7838	chr15:75596657-75598213	12.2895	14.2048	9.89174	12.1287	8.95902	8.2235	11.4613	9.54794	1.27029	0.181791
Ndufa11	TSS10064	chr17:56717761-56724248	28.3475	25.9451	22.6649	25.6525	17.4102	20.3507	25.346	21.0356	1.21948	0.182021
Eno1	TSS16676,TSS16677	chr4:150237196-150248873	529.198	550.072	433.913	504.394	361.226	258.529	513.592	377.782	1.33515	0.182889
Snhg20	TSS3686	chr11:117076782-117078955	46.7553	42.248	33.7913	40.9315	27.7982	22.256	41.3929	30.4824	1.34279	0.183375
Pfkfb2	TSS1149,TSS1150,TSS1151	chr1:130689042-130729253	4.82185	5.60182	6.37833	5.60067	5.52842	4.04959	4.19624	4.59142	1.21981	0.184407
Pop7	TSS18995	chr5:137501438-137502429	30.4582	29.2806	22.6345	27.4578	19.2064	23.4125	25.5369	22.7186	1.2086	0.18472
Tnnt3	TSS21666	chr7:142460811-142516009	2.14591	2.04967	13.4301	5.87523	2.00785	1.11799	2.1296	1.75181	3.3538	0.18509
Gpi1	TSS22135	chr7:34201326-34230336	144.79	165.81	119.233	143.278	122.955	100.675	130.351	117.994	1.21428	0.185354
Actc1	TSS14214	chr2:114047288-114052811	7.97259	10.2795	62.785	27.0124	8.6654	4.24488	7.2885	6.73293	4.01198	0.185417
Noc4l	TSS18791	chr5:110648418-110653382	23.4929	27.1801	19.8858	23.5196	19.9228	16.4835	21.7215	19.3759	1.21386	0.185909
Apoa1bp	TSS15534	chr3:88056522-88058495	75.9513	75.8847	61.5581	71.1314	53.6204	51.392	71.0352	58.6825	1.21214	0.187261
Gstm1	TSS15764	chr3:108012249-108017973	31.3446	37.3321	21.9564	30.211	21.773	23.9602	26.464	24.0657	1.25535	0.187881
Myg1	TSS8104	chr15:102331708-102338138	45.8778	42.8722	39.4079	42.7193	31.6886	29.6032	45.0135	35.4351	1.20556	0.188007
Ethe1	TSS20792	chr7:24583837-24608926	28.3391	26.8053	23.6165	26.2536	18.8251	19.5671	26.9786	21.7903	1.20483	0.188732
Eif4ebp3	TSS10936	chr18:36664059-36666324	14.8723	14.271	10.767	13.3034	9.33274	6.09033	13.4513	9.62479	1.38221	0.188824
Fibp	TSS11535	chr19:5460606-5465052	42.6419	43.0317	36.5734	40.749	31.1041	25.0741	42.3255	32.8346	1.24104	0.189946
Nol12	TSS7892	chr15:78934932-78941910	16.8131	15.7166	13.2836	15.2711	11.6088	10.6007	15.4339	12.5478	1.21703	0.190002
Gsta4	TSS24714	chr9:78191965-78209349	56.7583	54.6064	50.2601	53.8749	38.75	38.1076	57.4342	44.7639	1.20353	0.190032
Trmt112	TSS11568	chr19:6909697-6921808	55.756	54.42	40.9863	50.3874	36.5213	39.9767	47.8969	41.465	1.21518	0.191247
Sars2	TSS20875	chr7:28741967-28753879	16.4531	16.7762	13.182	15.4704	13.3867	9.28534	14.9277	12.5332	1.23435	0.192803
Snora17	TSS13682	chr2:26637175-26640244	0	6.85094	19.0326	8.62785	3.32413	0	10.0071	4.44374	1.94157	0.193146
Atp5o	TSS9467	chr16:91925222-91931630	554.447	511.69	458.431	508.189	341.931	388.997	524.408	418.445	1.21447	0.19414
Bscl2	TSS11599,TSS11600,TSS11601	chr19:8836928-8848683	24.4604	24.8312	17.9352	22.4089	17.7526	16.7504	21.1223	18.5418	1.20857	0.194847
Snora28	TSS5239	chr12:111538100-111546753	12.6751	10.2052	0	7.62677	5.0356	9.75662	0	4.93074	1.54678	0.1949
Fau	TSS11549	chr19:6057887-6059524	1124.6	1129.26	919.024	1057.63	761.4	779.55	1075	871.983	1.2129	0.195372
Apom	TSS10494	chr17:35128996-35131752	7.36951	24.0344	5.3377	12.2472	5.71399	7.87155	6.02802	6.53785	1.87328	0.195953
Mt2	TSS23418	chr8:94172617-94173567	147.473	333.396	88.9877	189.952	131.188	114.338	93.1221	112.883	1.68274	0.196205
Mapk13	TSS9756	chr17:28769316-28778704	19.1024	20.7427	15.6443	18.4965	14.8452	10.9818	18.1772	14.6681	1.261	0.197104
Rps26	TSS2695	chr10:128624528-128626506	2913.91	2762.72	2363.36	2680	1779.32	2026.54	2760.83	2188.9	1.22436	0.1983
Afp	TSS17913	chr5:90490713-90508907	29.2629	216.549	23.8929	89.9016	22.8472	44.2734	22.6454	29.922	3.00453	0.198701
Rpl10	TSS25995	chrX:74270815-74273135	1809.49	1784.83	1538.28	1710.87	1201.69	1275.69	1788.71	1422.03	1.20312	0.199163
Uchl1	TSS17838	chr5:66626494-66687234	37.921	43.728	30.6949	37.448	30.6204	26.6455	35.1746	30.8135	1.21531	0.199334
Pfdn6	TSS10444	chr17:33938908-33940343	90.8102	94.7335	78.2115	87.9184	59.6698	62.2811	92.708	71.553	1.22872	0.200076
Rpl6	TSS18114	chr5:121204500-121209241	1042.97	990.865	882.834	972.223	715.802	671.364	1031.98	806.382	1.20566	0.201411
Sharpin	TSS8346	chr15:76347039-76351110	22.5493	20.0246	16.511	19.695	16.1422	13.515	19.5098	16.389	1.20172	0.202183
Serpina1b	TSS5601	chr12:103728155-103738189	2.19625	23.3001	1.8119	9.10275	1.3397	2.28226	2.08477	1.90224	4.78527	0.203579
Trf	TSS25541	chr9:103208875-103230286	5.88276	78.3787	6.78434	30.3486	5.03709	5.64141	5.7852	5.4879	5.53009	0.204051
Apoc1	TSS21898	chr7:19689479-19692659	6.14691	22.4657	4.81283	11.1418	4.67779	5.10518	5.78935	5.19077	2.14647	0.204655
Fkbp11	TSS8584	chr15:98724367-98728198	12.8259	15.1262	9.98528	12.6458	9.39117	9.86567	11.9578	10.4049	1.21537	0.205284
Ahsg	TSS8821	chr16:22857844-22899451	0.462593	43.5677	0.997624	15.0093	0.11794	0.173658	0.571434	0.287677	52.1741	0.20622
Apoc2,Apoc4,Apoc4-apoc2	TSS21895,TSS21896,TSS21897	chr7:19671578-19681460	0.70054	26.5451	0.315003	9.18688	0.197339	0.3749	0.353108	0.308449	29.7841	0.206249
Ttr	TSS10868	chr18:20665249-20674326	1.69096	52.0415	1.11362	18.282	0.732027	2.56068	1.25801	1.51691	12.0522	0.206629
Apoa2	TSS607,TSS608	chr1:171213969-171226379	2.4922	95.1515	1.89183	33.1785	1.19704	1.84648	1.7369	1.59347	20.8215	0.206867
Alb	TSS17912	chr5:90460888-90476603	1.83341	243.846	4.77429	83.4846	0.489007	1.01597	3.3036	1.60286	52.0848	0.207988
Serpina6	TSS5598	chr12:103646631-103657071	0.19506	34.3751	0.461104	11.6771	0.072142	0.248389	0.219402	0.179978	64.8808	0.20825
Dpysl2	TSS7525	chr14:66802863-66868600	15.6512	13.1375	9.238	12.6756	8.55827	7.10075	12.4576	9.37221	1.35246	0.209707
Snora81	TSS8828	chr16:23107467-23127730	16.0013	8.65664	10.5272	11.7284	0.800389	2.71069	14.7278	6.07963	1.92913	0.20975
Apoa1	TSS24516	chr9:46228629-46230469	0.950221	88.3898	1.13296	30.1577	0.259569	0.319628	1.34443	0.641209	47.0325	0.209764
Rbp4	TSS12220,TSS12221	chr19:38116619-38125321	1.5033	41.5779	1.4417	14.841	1.06444	1.32342	1.70717	1.36501	10.8724	0.210105
Lgals3bp	TSS4712	chr11:118392751-118401931	7.25761	8.76598	5.16601	7.0632	5.77783	4.3722	6.27009	5.47337	1.29047	0.21111
S100a8	TSS14967	chr3:90669070-90670034	2.81136	26.1691	3.22282	10.7344	3.63758	4.63761	2.38007	3.55175	3.02229	0.211536
Myl4	TSS3583	chr11:104550662-104587219	1.21439	1.99852	16.5372	6.58337	2.12563	1.06161	1.7924	1.65988	3.96617	0.211952
Igflr1	TSS20916	chr7:30565426-30567962	5.7398	6.61372	3.78	5.37784	4.35175	2.03125	4.86739	3.75013	1.43404	0.212905
Rpp21	TSS10529	chr17:36255672-36257846	52.2303	42.8444	39.9728	45.0158	30.8976	36.663	44.891	37.4839	1.20094	0.213258
Ambp	TSS16985	chr4:63143278-63154142	1.26643	20.9474	0.911144	7.70832	1.27998	0.964977	1.04261	1.09586	7.03407	0.213426
Mylpf	TSS21519	chr7:127211607-127214287	3.65643	4.94485	59.9961	22.8658	6.01525	3.08181	4.07442	4.39049	5.20802	0.214297
Pkm	TSS24612	chr9:59656367-59679375	491.089	525.283	449.195	488.522	425.535	289.551	502.824	405.97	1.20335	0.214585
Acta1	TSS24221	chr8:123891757-123894775	0.495744	1.4567	41.5104	14.4876	1.94976	0.535002	1.46683	1.3172	10.9988	0.215425
Ggnbp2os	TSS3353,TSS3354	chr11:84832360-84871631	7.20994	6.79696	4.78493	6.26394	4.62161	3.25768	6.33997	4.73975	1.32158	0.216273
Ifi30	TSS23922	chr8:70762772-70766663	47.675	50.5264	37.6563	45.2859	33.9885	31.5214	46.0384	37.1828	1.21793	0.21789
Fdxr	TSS4660	chr11:115268024-115276969	6.96414	7.18028	4.74268	6.2957	5.4075	4.01974	5.85685	5.0947	1.23574	0.218517
Tnnc2	TSS14538	chr2:164777161-164779734	0.198598	0.700417	18.7803	6.55977	1.0891	0.268113	0.582913	0.646709	10.1433	0.219009
Myl1	TSS955,TSS956	chr1:66924295-66945056	0.858785	1.58008	27.2049	9.88125	2.26245	0.946952	1.68033	1.62991	6.06245	0.220547
Myh3	TSS3100	chr11:67078299-67102291	0.247629	0.351273	14.7508	5.11657	0.8727	0.189693	0.481183	0.514525	9.94425	0.220987
Mia	TSS22017	chr7:27179740-27181149	13.0727	13.2261	10.346	12.2149	8.02344	7.5264	13.2272	9.59235	1.2734	0.221029
S100a9	TSS15599	chr3:90692629-90695721	1.74933	14.955	1.64373	6.11602	2.30014	2.50981	1.52019	2.11005	2.89852	0.221522
Snord15b	TSS22481	chr7:99477896-99483709	61.2136	3.71714	7.83393	24.2549	3.35024	5.81438	7.78073	5.64845	4.29408	0.221705
Cited4	TSS16399	chr4:120666562-120667820	14.951	16.0038	6.87849	12.6111	8.65953	13.0051	9.1262	10.2636	1.22872	0.222386
Smim22	TSS8706	chr16:5007287-5008308	5.5643	6.92571	3.8312	5.4404	4.90257	3.93102	4.48058	4.43806	1.22585	0.223101
Rpp25l	TSS16847	chr4:41712032-41713517	60.8952	51.5641	43.3671	51.9421	35.2605	41.9098	51.3211	42.8305	1.21274	0.223357
Mt1	TSS23419	chr8:94179088-94180327	114.448	271.718	60.1551	148.774	103.786	95.3981	77.4613	92.2151	1.61333	0.224031
Npy	TSS19336	chr6:49822728-49829505	8.48072	17.4393	6.19207	10.704	6.93261	5.20558	8.09294	6.74371	1.58726	0.225114
Rps16	TSS20862	chr7:28350688-28352698	1283.42	1285	1057.86	1208.76	836.891	858.045	1300.96	998.632	1.21042	0.225902
Alkbh3	TSS14134	chr2:93980033-94010730	12.8136	14.2947	11.8577	12.9887	9.55201	8.26796	14.2971	10.7057	1.21325	0.228192
Mgst3	TSS1325	chr1:167372383-167393797	36.3517	53.1632	29.8362	39.7837	26.8756	34.0746	37.2203	32.7235	1.21575	0.228907
Hba-a1,Hba-a2	TSS2867	chr11:32283671-32284493	640.842	1086.43	552.733	760.002	679.891	566.303	547.2	597.798	1.27134	0.2307
Akr7a5	TSS16581	chr4:139310743-139318786	52.221	55.2129	36.2201	47.8847	36.6331	36.3269	46.1455	39.7018	1.20611	0.231804
Polr2f	TSS7901	chr15:79141366-79151767	137.48	119.677	101.158	119.438	78.407	89.8729	125.015	97.765	1.22169	0.23314
Ndufv3	TSS9782	chr17:31520114-31531325	112.518	109.191	84.2021	101.97	66.4816	76.7253	107.588	83.5983	1.21977	0.239144
Cisd3	TSS3470	chr11:97685951-97688625	26.736	24.2172	19.5305	23.4946	15.8025	18.0903	24.539	19.4773	1.20626	0.24223
Rpph1	TSS7356	chr14:50807446-50807771	56.4174	10.7949	16.1826	27.7983	4.98221	17.6962	18.0222	13.5669	2.04898	0.26266
Lbx2	TSS19460	chr6:83086364-83088241	6.46344	5.45817	4.09673	5.33945	3.28011	3.12288	6.17924	4.19408	1.27309	0.277778
Meg3,Mir1906-1,Mir770	TSS5155,TSS5156,TSS5157,TSS5158	chr12:109540995-109571729	28.0411	37.2168	67.6135	44.2905	43.5006	28.0233	32.1249	34.5496	1.28194	0.287972
Mir682	TSS6031	chr13:75645045-75645141	151.825	40.8423	0	64.2224	0	36.3546	45.9264	27.427	2.34158	0.299186
Mir196a-1	TSS3441	chr11:96265163-96265265	0	0	73.3274	24.4425	22.1023	0	0	7.36743	3.31764	0.306918
Snora33	TSS2231	chr10:23785182-23787209	28.4151	23.1485	0	17.1879	0	0	28.8525	9.6175	1.78714	0.359446
Mir7-1	TSS6449	chr13:58391131-58411149	16.6944	13.5353	0	10.0766	0	0	17.2808	5.76027	1.74932	0.364455
Rmrp	TSS16870	chr4:43492784-43493059	31.401	6.77494	10.2722	16.1494	6.05837	21.0009	8.8589	11.9727	1.34885	0.375688
